# Supplementary material for: Plastome variations reveal the distinct evolutionary scenarios of plastomes in the subfamily Cereoideae (Cactaceae)
Source: BMC Plant Biol. 2023 Mar 8;23:132. doi: 10.1186/s12870-023-04148-4 (PMC9993602; doi:10.1186/s12870-023-04148-4)
Supplement: Supplementary file 3 — Supplementary Material 3 [file 12870_2023_4148_MOESM3_ESM.xlsx]

## Sheet: Table S1
Table S1 The number of repeat elements in 35 cacti plastomes.
Species	Unique repeat units	Total repeat units
Cereus jamacaru	56	280
Acanthocereus tetragonus	59	301
Praecereus euchlorus	32	147
Pilosocereus pachycladus	27	100
Coleocephalocereus fluminensis	19	52
Gymnocalycium saglionis	10	24
Espostoa lanata	10	23
Matucana haynei	7	19
Cleistocactus winteri	9	21
Echinopsis mirabilis	23	69
Rebutia pygmaea	19	82
Parodia scopa	12	41
Yavia cryptocarpa	47	188
Rhipsalis cereuscula	40	166
Schlumbergera truncata	38	125
Frailea castanea var. nitens	27	62
Cephalocereus senilis	50	186
Neobuxbaumia polylopha	41	129
Deamia testudo	54	164
Myrtillocactus geometrizans	73	410
Echinocereus pentalophus	67	298
Selenicereus undatus	48	131
Epiphyllum oxypetalum	33	72
Copiapoa hypogaea	57	324
Calymmanthium substerile	35	92
Leuchtenbergia principis	69	176
Thelocactus setispinus	54	150
Ferocactus latispinus	69	189
Echinocactus grusonii	56	150
Mammillaria gracilis	87	237
Obregonia denegrii	37	98
Ariocarpus retusus	51	146
Astrophytum myriostigma	39	92
Opuntia microdasys	24	87
Pereskia aculeata	35	101

## Sheet: Table S2
Table S2 Repeated units that identified in the 35 cacti plastomes by using ROUSFinder.
Species	Repeat ID	Length (bp)	Start	Stop	Strand	Location
Acanthocereus tetragonus	Repeat_1	32858	53495	86352	plus	IR region
Acanthocereus tetragonus	Repeat_1	32858	142825	110130	minus	IR region
Acanthocereus tetragonus	Repeat_2	457	13264	13720	plus	rpl20-rps18
Acanthocereus tetragonus	Repeat_2	457	23624	24080	plus	trnS-GCU
Acanthocereus tetragonus	Repeat_3	271	57310	57580	plus	ycf3
Acanthocereus tetragonus	Repeat_3	271	57449	57719	plus	ycf3
Acanthocereus tetragonus	Repeat_3	271	138871	138601	minus	trnF-GAA-ndhJ
Acanthocereus tetragonus	Repeat_3	271	139010	138740	minus	trnF-GAA-ndhJ
Acanthocereus tetragonus	Repeat_4	150	127755	127606	minus	accD
Acanthocereus tetragonus	Repeat_4	150	68583	68732	plus	ycf3
Acanthocereus tetragonus	Repeat_5	136	68565	68700	plus	ycf3
Acanthocereus tetragonus	Repeat_5	136	68583	68718	plus	ycf3
Acanthocereus tetragonus	Repeat_5	136	127755	127620	minus	accD
Acanthocereus tetragonus	Repeat_6	132	57310	57441	plus	ycf3
Acanthocereus tetragonus	Repeat_6	132	57449	57580	plus	ycf3
Acanthocereus tetragonus	Repeat_6	132	57588	57719	plus	ycf3
Acanthocereus tetragonus	Repeat_6	132	138732	138601	minus	ndhJ
Acanthocereus tetragonus	Repeat_6	132	138871	138740	minus	trnF-GAA-ndhJ
Acanthocereus tetragonus	Repeat_6	132	139010	138879	minus	trnF-GAA-ndhJ
Acanthocereus tetragonus	Repeat_7	130	67933	68062	plus	ycf3
Acanthocereus tetragonus	Repeat_7	130	67996	68125	plus	ycf3
Acanthocereus tetragonus	Repeat_7	130	128324	128195	minus	trnM-CAU-atpE
Acanthocereus tetragonus	Repeat_7	130	128387	128258	minus	trnM-CAU-atpE
Acanthocereus tetragonus	Repeat_8	124	68609	68732	plus	ycf3
Acanthocereus tetragonus	Repeat_8	124	68753	68876	plus	ycf3
Acanthocereus tetragonus	Repeat_8	124	127729	127606	minus	accD
Acanthocereus tetragonus	Repeat_9	118	68565	68682	plus	ycf3
Acanthocereus tetragonus	Repeat_9	118	68583	68700	plus	ycf3
Acanthocereus tetragonus	Repeat_9	118	68601	68718	plus	ycf3
Acanthocereus tetragonus	Repeat_9	118	127737	127620	minus	accD
Acanthocereus tetragonus	Repeat_9	118	127755	127638	minus	accD
Acanthocereus tetragonus	Repeat_10	110	68573	68682	plus	ycf3
Acanthocereus tetragonus	Repeat_10	110	68591	68700	plus	ycf3
Acanthocereus tetragonus	Repeat_10	110	68609	68718	plus	ycf3
Acanthocereus tetragonus	Repeat_10	110	68753	68862	plus	ycf3
Acanthocereus tetragonus	Repeat_10	110	127729	127620	minus	accD
Acanthocereus tetragonus	Repeat_10	110	127747	127638	minus	accD
Acanthocereus tetragonus	Repeat_11	101	16066	16166	plus	rps18
Acanthocereus tetragonus	Repeat_11	101	16171	16271	plus	rps18
Acanthocereus tetragonus	Repeat_12	101	15704	15804	plus	rps18
Acanthocereus tetragonus	Repeat_12	101	15872	15972	plus	rps18
Acanthocereus tetragonus	Repeat_13	100	127719	127620	minus	accD
Acanthocereus tetragonus	Repeat_13	100	127737	127638	minus	accD
Acanthocereus tetragonus	Repeat_13	100	127755	127656	minus	accD
Acanthocereus tetragonus	Repeat_13	100	68565	68664	plus	ycf3
Acanthocereus tetragonus	Repeat_13	100	68583	68682	plus	ycf3
Acanthocereus tetragonus	Repeat_13	100	68601	68700	plus	ycf3
Acanthocereus tetragonus	Repeat_13	100	68619	68718	plus	ycf3
Acanthocereus tetragonus	Repeat_13	100	68763	68862	plus	ycf3
Acanthocereus tetragonus	Repeat_14	92	68573	68664	plus	ycf3
Acanthocereus tetragonus	Repeat_14	92	68591	68682	plus	ycf3
Acanthocereus tetragonus	Repeat_14	92	68609	68700	plus	ycf3
Acanthocereus tetragonus	Repeat_14	92	68627	68718	plus	ycf3
Acanthocereus tetragonus	Repeat_14	92	68753	68844	plus	ycf3
Acanthocereus tetragonus	Repeat_14	92	68771	68862	plus	ycf3
Acanthocereus tetragonus	Repeat_14	92	127711	127620	minus	accD
Acanthocereus tetragonus	Repeat_14	92	127729	127638	minus	accD
Acanthocereus tetragonus	Repeat_14	92	127747	127656	minus	accD
Acanthocereus tetragonus	Repeat_15	88	15927	16014	plus	rps18
Acanthocereus tetragonus	Repeat_15	88	15993	16080	plus	rps18
Acanthocereus tetragonus	Repeat_16	82	68565	68646	plus	ycf3
Acanthocereus tetragonus	Repeat_16	82	68583	68664	plus	ycf3
Acanthocereus tetragonus	Repeat_16	82	68601	68682	plus	ycf3
Acanthocereus tetragonus	Repeat_16	82	68619	68700	plus	ycf3
Acanthocereus tetragonus	Repeat_16	82	68637	68718	plus	ycf3
Acanthocereus tetragonus	Repeat_16	82	68763	68844	plus	ycf3
Acanthocereus tetragonus	Repeat_16	82	68781	68862	plus	ycf3
Acanthocereus tetragonus	Repeat_16	82	127701	127620	minus	accD
Acanthocereus tetragonus	Repeat_16	82	127719	127638	minus	accD
Acanthocereus tetragonus	Repeat_16	82	127737	127656	minus	accD
Acanthocereus tetragonus	Repeat_16	82	127755	127674	minus	accD
Acanthocereus tetragonus	Repeat_17	82	128052	127971	minus	accD
Acanthocereus tetragonus	Repeat_17	82	128082	128001	minus	accD
Acanthocereus tetragonus	Repeat_17	82	68238	68319	plus	ycf3
Acanthocereus tetragonus	Repeat_17	82	68268	68349	plus	ycf3
Acanthocereus tetragonus	Repeat_18	79	15824	15902	plus	rps18
Acanthocereus tetragonus	Repeat_18	79	15860	15938	plus	rps18
Acanthocereus tetragonus	Repeat_19	74	68573	68646	plus	ycf3
Acanthocereus tetragonus	Repeat_19	74	68591	68664	plus	ycf3
Acanthocereus tetragonus	Repeat_19	74	68609	68682	plus	ycf3
Acanthocereus tetragonus	Repeat_19	74	68627	68700	plus	ycf3
Acanthocereus tetragonus	Repeat_19	74	68645	68718	plus	ycf3
Acanthocereus tetragonus	Repeat_19	74	68753	68826	plus	ycf3
Acanthocereus tetragonus	Repeat_19	74	68771	68844	plus	ycf3
Acanthocereus tetragonus	Repeat_19	74	68789	68862	plus	ycf3
Acanthocereus tetragonus	Repeat_19	74	127693	127620	minus	accD
Acanthocereus tetragonus	Repeat_19	74	127711	127638	minus	accD
Acanthocereus tetragonus	Repeat_19	74	127729	127656	minus	accD
Acanthocereus tetragonus	Repeat_19	74	127747	127674	minus	accD
Acanthocereus tetragonus	Repeat_20	70	79663	79732	plus	rps15-ndhH
Acanthocereus tetragonus	Repeat_20	70	79735	79804	plus	rps15-ndhH
Acanthocereus tetragonus	Repeat_20	70	116747	116678	minus	ycf2
Acanthocereus tetragonus	Repeat_20	70	116819	116750	minus	ycf2
Acanthocereus tetragonus	Repeat_21	69	89391	89459	plus	rps15-ndhH
Acanthocereus tetragonus	Repeat_21	69	89430	89498	plus	rps15-ndhH
Acanthocereus tetragonus	Repeat_22	67	67933	67999	plus	ycf3
Acanthocereus tetragonus	Repeat_22	67	67996	68062	plus	ycf3
Acanthocereus tetragonus	Repeat_22	67	68059	68125	plus	ycf3
Acanthocereus tetragonus	Repeat_22	67	128261	128195	minus	trnM-CAU-atpE
Acanthocereus tetragonus	Repeat_22	67	128324	128258	minus	trnM-CAU-atpE
Acanthocereus tetragonus	Repeat_22	67	128387	128321	minus	trnM-CAU-atpE
Acanthocereus tetragonus	Repeat_23	67	15704	15770	plus	rps18
Acanthocereus tetragonus	Repeat_23	67	15836	15902	plus	rps18
Acanthocereus tetragonus	Repeat_23	67	15872	15938	plus	rps18
Acanthocereus tetragonus	Repeat_24	64	68565	68628	plus	ycf3
Acanthocereus tetragonus	Repeat_24	64	68583	68646	plus	ycf3
Acanthocereus tetragonus	Repeat_24	64	68601	68664	plus	ycf3
Acanthocereus tetragonus	Repeat_24	64	68619	68682	plus	ycf3
Acanthocereus tetragonus	Repeat_24	64	68637	68700	plus	ycf3
Acanthocereus tetragonus	Repeat_24	64	68655	68718	plus	ycf3
Acanthocereus tetragonus	Repeat_24	64	68763	68826	plus	ycf3
Acanthocereus tetragonus	Repeat_24	64	68781	68844	plus	ycf3
Acanthocereus tetragonus	Repeat_24	64	68799	68862	plus	ycf3
Acanthocereus tetragonus	Repeat_24	64	127683	127620	minus	accD
Acanthocereus tetragonus	Repeat_24	64	127701	127638	minus	accD
Acanthocereus tetragonus	Repeat_24	64	127719	127656	minus	accD
Acanthocereus tetragonus	Repeat_24	64	127737	127674	minus	accD
Acanthocereus tetragonus	Repeat_24	64	127755	127692	minus	accD
Acanthocereus tetragonus	Repeat_25	60	1220	1279	plus	rps19
Acanthocereus tetragonus	Repeat_25	60	1241	1300	plus	rps19
Acanthocereus tetragonus	Repeat_26	56	68573	68628	plus	ycf3
Acanthocereus tetragonus	Repeat_26	56	68591	68646	plus	ycf3
Acanthocereus tetragonus	Repeat_26	56	68609	68664	plus	ycf3
Acanthocereus tetragonus	Repeat_26	56	68627	68682	plus	ycf3
Acanthocereus tetragonus	Repeat_26	56	68645	68700	plus	ycf3
Acanthocereus tetragonus	Repeat_26	56	68663	68718	plus	ycf3
Acanthocereus tetragonus	Repeat_26	56	68753	68808	plus	ycf3
Acanthocereus tetragonus	Repeat_26	56	68771	68826	plus	ycf3
Acanthocereus tetragonus	Repeat_26	56	68789	68844	plus	ycf3
Acanthocereus tetragonus	Repeat_26	56	68807	68862	plus	ycf3
Acanthocereus tetragonus	Repeat_26	56	127675	127620	minus	accD
Acanthocereus tetragonus	Repeat_26	56	127693	127638	minus	accD
Acanthocereus tetragonus	Repeat_26	56	127711	127656	minus	accD
Acanthocereus tetragonus	Repeat_26	56	127729	127674	minus	accD
Acanthocereus tetragonus	Repeat_26	56	127747	127692	minus	accD
Acanthocereus tetragonus	Repeat_27	53	16299	16351	plus	rps18
Acanthocereus tetragonus	Repeat_27	53	16386	16438	plus	rps18
Acanthocereus tetragonus	Repeat_28	52	68238	68289	plus	ycf3
Acanthocereus tetragonus	Repeat_28	52	68268	68319	plus	ycf3
Acanthocereus tetragonus	Repeat_28	52	68298	68349	plus	ycf3
Acanthocereus tetragonus	Repeat_28	52	128022	127971	minus	accD
Acanthocereus tetragonus	Repeat_28	52	128052	128001	minus	accD
Acanthocereus tetragonus	Repeat_28	52	128082	128031	minus	accD
Acanthocereus tetragonus	Repeat_29	48	15759	15806	plus	rps18
Acanthocereus tetragonus	Repeat_29	48	15975	16022	plus	rps18
Acanthocereus tetragonus	Repeat_30	47	89425	89471	plus	rps15-ndhH
Acanthocereus tetragonus	Repeat_30	47	89491	89537	plus	rps15-ndhH
Acanthocereus tetragonus	Repeat_31	47	68879	68925	plus	ycf3
Acanthocereus tetragonus	Repeat_31	47	68915	68961	plus	ycf3
Acanthocereus tetragonus	Repeat_31	47	127567	127521	minus	accD
Acanthocereus tetragonus	Repeat_31	47	127603	127557	minus	accD
Acanthocereus tetragonus	Repeat_32	47	15974	16020	plus	rps18
Acanthocereus tetragonus	Repeat_32	47	15992	16038	plus	rps18
Acanthocereus tetragonus	Repeat_33	46	68565	68610	plus	ycf3
Acanthocereus tetragonus	Repeat_33	46	68583	68628	plus	ycf3
Acanthocereus tetragonus	Repeat_33	46	68601	68646	plus	ycf3
Acanthocereus tetragonus	Repeat_33	46	68619	68664	plus	ycf3
Acanthocereus tetragonus	Repeat_33	46	68637	68682	plus	ycf3
Acanthocereus tetragonus	Repeat_33	46	68655	68700	plus	ycf3
Acanthocereus tetragonus	Repeat_33	46	68673	68718	plus	ycf3
Acanthocereus tetragonus	Repeat_33	46	68763	68808	plus	ycf3
Acanthocereus tetragonus	Repeat_33	46	68781	68826	plus	ycf3
Acanthocereus tetragonus	Repeat_33	46	68799	68844	plus	ycf3
Acanthocereus tetragonus	Repeat_33	46	68817	68862	plus	ycf3
Acanthocereus tetragonus	Repeat_33	46	127665	127620	minus	accD
Acanthocereus tetragonus	Repeat_33	46	127683	127638	minus	accD
Acanthocereus tetragonus	Repeat_33	46	127701	127656	minus	accD
Acanthocereus tetragonus	Repeat_33	46	127719	127674	minus	accD
Acanthocereus tetragonus	Repeat_33	46	127737	127692	minus	accD
Acanthocereus tetragonus	Repeat_33	46	127755	127710	minus	accD
Acanthocereus tetragonus	Repeat_34	46	15759	15804	plus	rps18
Acanthocereus tetragonus	Repeat_34	46	15927	15972	plus	rps18
Acanthocereus tetragonus	Repeat_34	46	15975	16020	plus	rps18
Acanthocereus tetragonus	Repeat_34	46	15993	16038	plus	rps18
Acanthocereus tetragonus	Repeat_35	46	15759	15804	plus	rps18
Acanthocereus tetragonus	Repeat_35	46	15927	15972	plus	rps18
Acanthocereus tetragonus	Repeat_35	46	15975	16020	plus	rps18
Acanthocereus tetragonus	Repeat_35	46	15993	16038	plus	rps18
Acanthocereus tetragonus	Repeat_36	45	68833	68877	plus	ycf3
Acanthocereus tetragonus	Repeat_36	45	68869	68913	plus	ycf3
Acanthocereus tetragonus	Repeat_36	45	127613	127569	minus	accD
Acanthocereus tetragonus	Repeat_36	45	127649	127605	minus	accD
Acanthocereus tetragonus	Repeat_37	44	68689	68732	plus	ycf3
Acanthocereus tetragonus	Repeat_37	44	68833	68876	plus	ycf3
Acanthocereus tetragonus	Repeat_37	44	68869	68912	plus	ycf3
Acanthocereus tetragonus	Repeat_37	44	127613	127570	minus	accD
Acanthocereus tetragonus	Repeat_37	44	127649	127606	minus	accD
Acanthocereus tetragonus	Repeat_38	44	1281	1324	plus	rps19
Acanthocereus tetragonus	Repeat_38	44	1302	1345	plus	rps19
Acanthocereus tetragonus	Repeat_39	43	15728	15770	plus	rps18
Acanthocereus tetragonus	Repeat_39	43	15824	15866	plus	rps18
Acanthocereus tetragonus	Repeat_39	43	15860	15902	plus	rps18
Acanthocereus tetragonus	Repeat_39	43	15896	15938	plus	rps18
Acanthocereus tetragonus	Repeat_40	42	89391	89432	plus	rps15-ndhH
Acanthocereus tetragonus	Repeat_40	42	89430	89471	plus	rps15-ndhH
Acanthocereus tetragonus	Repeat_40	42	89496	89537	plus	rps15-ndhH
Acanthocereus tetragonus	Repeat_41	42	13219	13260	plus	rpl20-rps18
Acanthocereus tetragonus	Repeat_41	42	23579	23620	plus	trnS-GCU
Acanthocereus tetragonus	Repeat_42	41	15974	16014	plus	rps18
Acanthocereus tetragonus	Repeat_42	41	15992	16032	plus	rps18
Acanthocereus tetragonus	Repeat_42	41	16040	16080	plus	rps18
Acanthocereus tetragonus	Repeat_43	40	15759	15798	plus	rps18
Acanthocereus tetragonus	Repeat_43	40	15927	15966	plus	rps18
Acanthocereus tetragonus	Repeat_43	40	15975	16014	plus	rps18
Acanthocereus tetragonus	Repeat_43	40	15993	16032	plus	rps18
Acanthocereus tetragonus	Repeat_43	40	16041	16080	plus	rps18
Acanthocereus tetragonus	Repeat_44	39	1220	1258	plus	rps19
Acanthocereus tetragonus	Repeat_44	39	1241	1279	plus	rps19
Acanthocereus tetragonus	Repeat_44	39	1262	1300	plus	rps19
Acanthocereus tetragonus	Repeat_45	38	68573	68610	plus	ycf3
Acanthocereus tetragonus	Repeat_45	38	68591	68628	plus	ycf3
Acanthocereus tetragonus	Repeat_45	38	68609	68646	plus	ycf3
Acanthocereus tetragonus	Repeat_45	38	68627	68664	plus	ycf3
Acanthocereus tetragonus	Repeat_45	38	68645	68682	plus	ycf3
Acanthocereus tetragonus	Repeat_45	38	68663	68700	plus	ycf3
Acanthocereus tetragonus	Repeat_45	38	68681	68718	plus	ycf3
Acanthocereus tetragonus	Repeat_45	38	68753	68790	plus	ycf3
Acanthocereus tetragonus	Repeat_45	38	68771	68808	plus	ycf3
Acanthocereus tetragonus	Repeat_45	38	68789	68826	plus	ycf3
Acanthocereus tetragonus	Repeat_45	38	68807	68844	plus	ycf3
Acanthocereus tetragonus	Repeat_45	38	68825	68862	plus	ycf3
Acanthocereus tetragonus	Repeat_45	38	127657	127620	minus	accD
Acanthocereus tetragonus	Repeat_45	38	127675	127638	minus	accD
Acanthocereus tetragonus	Repeat_45	38	127693	127656	minus	accD
Acanthocereus tetragonus	Repeat_45	38	127711	127674	minus	accD
Acanthocereus tetragonus	Repeat_45	38	127729	127692	minus	accD
Acanthocereus tetragonus	Repeat_45	38	127747	127710	minus	accD
Acanthocereus tetragonus	Repeat_46	36	16163	16198	plus	rps18
Acanthocereus tetragonus	Repeat_46	36	16349	16384	plus	rps18
Acanthocereus tetragonus	Repeat_47	35	89425	89459	plus	rps15-ndhH
Acanthocereus tetragonus	Repeat_47	35	89464	89498	plus	rps15-ndhH
Acanthocereus tetragonus	Repeat_47	35	89491	89525	plus	rps15-ndhH
Acanthocereus tetragonus	Repeat_48	35	68843	68877	plus	ycf3
Acanthocereus tetragonus	Repeat_48	35	68879	68913	plus	ycf3
Acanthocereus tetragonus	Repeat_48	35	68915	68949	plus	ycf3
Acanthocereus tetragonus	Repeat_48	35	127567	127533	minus	accD
Acanthocereus tetragonus	Repeat_48	35	127603	127569	minus	accD
Acanthocereus tetragonus	Repeat_48	35	127639	127605	minus	accD
Acanthocereus tetragonus	Repeat_49	34	68699	68732	plus	ycf3
Acanthocereus tetragonus	Repeat_49	34	68843	68876	plus	ycf3
Acanthocereus tetragonus	Repeat_49	34	68879	68912	plus	ycf3
Acanthocereus tetragonus	Repeat_49	34	68915	68948	plus	ycf3
Acanthocereus tetragonus	Repeat_49	34	127567	127534	minus	accD
Acanthocereus tetragonus	Repeat_49	34	127603	127570	minus	accD
Acanthocereus tetragonus	Repeat_49	34	127639	127606	minus	accD
Acanthocereus tetragonus	Repeat_50	33	57188	57220	plus	ycf3
Acanthocereus tetragonus	Repeat_50	33	57238	57270	plus	ycf3
Acanthocereus tetragonus	Repeat_50	33	139082	139050	minus	trnF-GAA
Acanthocereus tetragonus	Repeat_50	33	139132	139100	minus	trnF-GAA
Acanthocereus tetragonus	Repeat_51	32	15723	15754	plus	rps18
Acanthocereus tetragonus	Repeat_51	32	15795	15826	plus	rps18
Acanthocereus tetragonus	Repeat_51	32	15855	15886	plus	rps18
Acanthocereus tetragonus	Repeat_51	32	15891	15922	plus	rps18
Acanthocereus tetragonus	Repeat_52	31	16069	16099	plus	rps18
Acanthocereus tetragonus	Repeat_52	31	16174	16204	plus	rps18
Acanthocereus tetragonus	Repeat_52	31	16273	16303	plus	rps18
Acanthocereus tetragonus	Repeat_53	31	15776	15806	plus	rps18
Acanthocereus tetragonus	Repeat_53	31	15974	16004	plus	rps18
Acanthocereus tetragonus	Repeat_53	31	15992	16022	plus	rps18
Acanthocereus tetragonus	Repeat_53	31	16040	16070	plus	rps18
Acanthocereus tetragonus	Repeat_54	31	15704	15734	plus	rps18
Acanthocereus tetragonus	Repeat_54	31	15740	15770	plus	rps18
Acanthocereus tetragonus	Repeat_54	31	15836	15866	plus	rps18
Acanthocereus tetragonus	Repeat_54	31	15872	15902	plus	rps18
Acanthocereus tetragonus	Repeat_54	31	15908	15938	plus	rps18
Acanthocereus tetragonus	Repeat_55	31	13917	13947	plus	rpl20-rps18
Acanthocereus tetragonus	Repeat_55	31	24141	24171	plus	trnR-UCU
Acanthocereus tetragonus	Repeat_56	30	89391	89420	plus	rps15-ndhH
Acanthocereus tetragonus	Repeat_56	30	89430	89459	plus	rps15-ndhH
Acanthocereus tetragonus	Repeat_56	30	89469	89498	plus	rps15-ndhH
Acanthocereus tetragonus	Repeat_56	30	89496	89525	plus	rps15-ndhH
Acanthocereus tetragonus	Repeat_57	30	68581	68610	plus	ycf3
Acanthocereus tetragonus	Repeat_57	30	68599	68628	plus	ycf3
Acanthocereus tetragonus	Repeat_57	30	68617	68646	plus	ycf3
Acanthocereus tetragonus	Repeat_57	30	68635	68664	plus	ycf3
Acanthocereus tetragonus	Repeat_57	30	68653	68682	plus	ycf3
Acanthocereus tetragonus	Repeat_57	30	68671	68700	plus	ycf3
Acanthocereus tetragonus	Repeat_57	30	68689	68718	plus	ycf3
Acanthocereus tetragonus	Repeat_57	30	68761	68790	plus	ycf3
Acanthocereus tetragonus	Repeat_57	30	68779	68808	plus	ycf3
Acanthocereus tetragonus	Repeat_57	30	68797	68826	plus	ycf3
Acanthocereus tetragonus	Repeat_57	30	68815	68844	plus	ycf3
Acanthocereus tetragonus	Repeat_57	30	68833	68862	plus	ycf3
Acanthocereus tetragonus	Repeat_57	30	68869	68898	plus	ycf3
Acanthocereus tetragonus	Repeat_57	30	127613	127584	minus	accD
Acanthocereus tetragonus	Repeat_57	30	127649	127620	minus	accD
Acanthocereus tetragonus	Repeat_57	30	127667	127638	minus	accD
Acanthocereus tetragonus	Repeat_57	30	127685	127656	minus	accD
Acanthocereus tetragonus	Repeat_57	30	127703	127674	minus	accD
Acanthocereus tetragonus	Repeat_57	30	127721	127692	minus	accD
Acanthocereus tetragonus	Repeat_57	30	127739	127710	minus	accD
Acanthocereus tetragonus	Repeat_58	30	23062	23091	plus	trnS-GCU
Acanthocereus tetragonus	Repeat_58	30	54149	54120	minus	ycf3
Acanthocereus tetragonus	Repeat_58	30	142171	142200	plus	trnS-GGA-rps4
Acanthocereus tetragonus	Repeat_59	30	15759	15788	plus	rps18
Acanthocereus tetragonus	Repeat_59	30	15777	15806	plus	rps18
Acanthocereus tetragonus	Repeat_59	30	15927	15956	plus	rps18
Acanthocereus tetragonus	Repeat_59	30	15975	16004	plus	rps18
Acanthocereus tetragonus	Repeat_59	30	15993	16022	plus	rps18
Acanthocereus tetragonus	Repeat_59	30	16041	16070	plus	rps18
Ariocarpus retusus	Repeat_1	1726	81643	83368	plus	IR region
Ariocarpus retusus	Repeat_1	1726	117264	115539	minus	IR region
Ariocarpus retusus	Repeat_2	206	29665	29870	plus	atpE-accD
Ariocarpus retusus	Repeat_2	206	29778	29983	plus	atpE-accD
Ariocarpus retusus	Repeat_3	163	32842	33004	plus	accD
Ariocarpus retusus	Repeat_3	163	32968	33130	plus	accD
Ariocarpus retusus	Repeat_4	135	29992	30126	plus	atpE-accD
Ariocarpus retusus	Repeat_4	135	30133	30267	plus	accD
Ariocarpus retusus	Repeat_5	131	62071	62201	plus	clpP-trnS-GCU
Ariocarpus retusus	Repeat_5	131	68295	68425	plus	rpl20-psbB
Ariocarpus retusus	Repeat_6	130	33369	33498	plus	accD
Ariocarpus retusus	Repeat_6	130	33513	33642	plus	accD
Ariocarpus retusus	Repeat_7	125	90262	90386	plus	trnL-CAA-ycf1
Ariocarpus retusus	Repeat_7	125	90321	90445	plus	ycf1
Ariocarpus retusus	Repeat_8	112	31763	31874	plus	accD
Ariocarpus retusus	Repeat_8	112	31820	31931	plus	accD
Ariocarpus retusus	Repeat_9	100	66455	66554	plus	rps18
Ariocarpus retusus	Repeat_9	100	66533	66632	plus	rps18
Ariocarpus retusus	Repeat_10	98	62203	62300	plus	clpP
Ariocarpus retusus	Repeat_10	98	68487	68584	plus	psbB
Ariocarpus retusus	Repeat_11	94	29765	29858	plus	atpE-accD
Ariocarpus retusus	Repeat_11	94	29878	29971	plus	atpE-accD
Ariocarpus retusus	Repeat_11	94	29943	30036	plus	atpE-accD
Ariocarpus retusus	Repeat_12	93	29665	29757	plus	atpE-accD
Ariocarpus retusus	Repeat_12	93	29778	29870	plus	atpE-accD
Ariocarpus retusus	Repeat_12	93	29891	29983	plus	atpE-accD
Ariocarpus retusus	Repeat_13	81	66105	66185	plus	rps18
Ariocarpus retusus	Repeat_13	81	66267	66347	plus	rps18
Ariocarpus retusus	Repeat_14	81	29665	29745	plus	atpE-accD
Ariocarpus retusus	Repeat_14	81	29778	29858	plus	atpE-accD
Ariocarpus retusus	Repeat_14	81	29891	29971	plus	atpE-accD
Ariocarpus retusus	Repeat_14	81	29956	30036	plus	atpE-accD
Ariocarpus retusus	Repeat_15	75	95099	95173	plus	ycf1
Ariocarpus retusus	Repeat_15	75	95135	95209	plus	ycf1
Ariocarpus retusus	Repeat_16	74	65944	66017	plus	rps18
Ariocarpus retusus	Repeat_16	74	65968	66041	plus	rps18
Ariocarpus retusus	Repeat_17	71	81331	81401	plus	rps19
Ariocarpus retusus	Repeat_17	71	81352	81422	plus	rps19
Ariocarpus retusus	Repeat_18	69	33456	33524	plus	accD
Ariocarpus retusus	Repeat_18	69	33492	33560	plus	accD
Ariocarpus retusus	Repeat_19	67	66368	66434	plus	rps18
Ariocarpus retusus	Repeat_19	67	66398	66464	plus	rps18
Ariocarpus retusus	Repeat_20	66	95610	95675	plus	ycf1
Ariocarpus retusus	Repeat_20	66	95637	95702	plus	ycf1
Ariocarpus retusus	Repeat_21	66	90262	90327	plus	trnL-CAA-ycf1
Ariocarpus retusus	Repeat_21	66	90321	90386	plus	ycf1
Ariocarpus retusus	Repeat_21	66	90380	90445	plus	ycf1
Ariocarpus retusus	Repeat_22	62	31435	31496	plus	accD
Ariocarpus retusus	Repeat_22	62	31450	31511	plus	accD
Ariocarpus retusus	Repeat_23	56	32874	32929	plus	accD
Ariocarpus retusus	Repeat_23	56	32910	32965	plus	accD
Ariocarpus retusus	Repeat_23	56	33000	33055	plus	accD
Ariocarpus retusus	Repeat_23	56	33036	33091	plus	accD
Ariocarpus retusus	Repeat_24	55	31763	31817	plus	accD
Ariocarpus retusus	Repeat_24	55	31820	31874	plus	accD
Ariocarpus retusus	Repeat_24	55	31877	31931	plus	accD
Ariocarpus retusus	Repeat_25	51	95558	95608	plus	ycf1
Ariocarpus retusus	Repeat_25	51	95585	95635	plus	ycf1
Ariocarpus retusus	Repeat_26	50	81331	81380	plus	rps19
Ariocarpus retusus	Repeat_26	50	81352	81401	plus	rps19
Ariocarpus retusus	Repeat_26	50	81373	81422	plus	rps19
Ariocarpus retusus	Repeat_27	50	65944	65993	plus	rps18
Ariocarpus retusus	Repeat_27	50	65968	66017	plus	rps18
Ariocarpus retusus	Repeat_27	50	65992	66041	plus	rps18
Ariocarpus retusus	Repeat_28	49	32819	32867	plus	accD
Ariocarpus retusus	Repeat_28	49	32909	32957	plus	accD
Ariocarpus retusus	Repeat_28	49	33035	33083	plus	accD
Ariocarpus retusus	Repeat_29	48	33369	33416	plus	accD
Ariocarpus retusus	Repeat_29	48	33477	33524	plus	accD
Ariocarpus retusus	Repeat_29	48	33513	33560	plus	accD
Ariocarpus retusus	Repeat_30	48	32820	32867	plus	accD
Ariocarpus retusus	Repeat_30	48	32874	32921	plus	accD
Ariocarpus retusus	Repeat_30	48	32910	32957	plus	accD
Ariocarpus retusus	Repeat_30	48	33000	33047	plus	accD
Ariocarpus retusus	Repeat_30	48	33036	33083	plus	accD
Ariocarpus retusus	Repeat_31	47	31435	31481	plus	accD
Ariocarpus retusus	Repeat_31	47	31450	31496	plus	accD
Ariocarpus retusus	Repeat_31	47	31465	31511	plus	accD
Ariocarpus retusus	Repeat_32	45	66118	66162	plus	rps18
Ariocarpus retusus	Repeat_32	45	66241	66285	plus	rps18
Ariocarpus retusus	Repeat_32	45	66280	66324	plus	rps18
Ariocarpus retusus	Repeat_33	45	29701	29745	plus	atpE-accD
Ariocarpus retusus	Repeat_33	45	29814	29858	plus	atpE-accD
Ariocarpus retusus	Repeat_33	45	29927	29971	plus	atpE-accD
Ariocarpus retusus	Repeat_33	45	29992	30036	plus	atpE-accD
Ariocarpus retusus	Repeat_33	45	30133	30177	plus	accD
Ariocarpus retusus	Repeat_34	44	33337	33380	plus	accD
Ariocarpus retusus	Repeat_34	44	33409	33452	plus	accD
Ariocarpus retusus	Repeat_34	44	33553	33596	plus	accD
Ariocarpus retusus	Repeat_35	43	33456	33498	plus	accD
Ariocarpus retusus	Repeat_35	43	33492	33534	plus	accD
Ariocarpus retusus	Repeat_35	43	33600	33642	plus	accD
Ariocarpus retusus	Repeat_36	43	33420	33462	plus	accD
Ariocarpus retusus	Repeat_36	43	33564	33606	plus	accD
Ariocarpus retusus	Repeat_36	43	33636	33678	plus	accD
Ariocarpus retusus	Repeat_37	41	29717	29757	plus	atpE-accD
Ariocarpus retusus	Repeat_37	41	29765	29805	plus	atpE-accD
Ariocarpus retusus	Repeat_37	41	29830	29870	plus	atpE-accD
Ariocarpus retusus	Repeat_37	41	29878	29918	plus	atpE-accD
Ariocarpus retusus	Repeat_37	41	29943	29983	plus	atpE-accD
Ariocarpus retusus	Repeat_38	40	31560	31599	plus	accD
Ariocarpus retusus	Repeat_38	40	31584	31623	plus	accD
Ariocarpus retusus	Repeat_39	39	95610	95648	plus	ycf1
Ariocarpus retusus	Repeat_39	39	95637	95675	plus	ycf1
Ariocarpus retusus	Repeat_39	39	95664	95702	plus	ycf1
Ariocarpus retusus	Repeat_40	39	95099	95137	plus	ycf1
Ariocarpus retusus	Repeat_40	39	95135	95173	plus	ycf1
Ariocarpus retusus	Repeat_40	39	95171	95209	plus	ycf1
Ariocarpus retusus	Repeat_41	38	65760	65797	plus	rps18
Ariocarpus retusus	Repeat_41	38	66018	66055	plus	rps18
Ariocarpus retusus	Repeat_42	38	31787	31824	plus	accD
Ariocarpus retusus	Repeat_42	38	31844	31881	plus	accD
Ariocarpus retusus	Repeat_42	38	31946	31983	plus	accD
Ariocarpus retusus	Repeat_43	37	66368	66404	plus	rps18
Ariocarpus retusus	Repeat_43	37	66398	66434	plus	rps18
Ariocarpus retusus	Repeat_43	37	66428	66464	plus	rps18
Ariocarpus retusus	Repeat_44	37	32842	32878	plus	accD
Ariocarpus retusus	Repeat_44	37	32968	33004	plus	accD
Ariocarpus retusus	Repeat_44	37	33094	33130	plus	accD
Ariocarpus retusus	Repeat_45	33	95103	95135	plus	ycf1
Ariocarpus retusus	Repeat_45	33	95139	95171	plus	ycf1
Ariocarpus retusus	Repeat_45	33	95175	95207	plus	ycf1
Ariocarpus retusus	Repeat_45	33	95211	95243	plus	ycf1
Ariocarpus retusus	Repeat_46	33	33384	33416	plus	accD
Ariocarpus retusus	Repeat_46	33	33456	33488	plus	accD
Ariocarpus retusus	Repeat_46	33	33492	33524	plus	accD
Ariocarpus retusus	Repeat_46	33	33528	33560	plus	accD
Ariocarpus retusus	Repeat_46	33	33600	33632	plus	accD
Ariocarpus retusus	Repeat_47	33	33348	33380	plus	accD
Ariocarpus retusus	Repeat_47	33	33420	33452	plus	accD
Ariocarpus retusus	Repeat_47	33	33564	33596	plus	accD
Ariocarpus retusus	Repeat_47	33	33636	33668	plus	accD
Ariocarpus retusus	Repeat_48	32	31435	31466	plus	accD
Ariocarpus retusus	Repeat_48	32	31450	31481	plus	accD
Ariocarpus retusus	Repeat_48	32	31465	31496	plus	accD
Ariocarpus retusus	Repeat_48	32	31480	31511	plus	accD
Ariocarpus retusus	Repeat_49	32	29738	29769	plus	atpE-accD
Ariocarpus retusus	Repeat_49	32	29851	29882	plus	atpE-accD
Ariocarpus retusus	Repeat_49	32	30045	30076	plus	atpE-accD
Ariocarpus retusus	Repeat_49	32	30186	30217	plus	accD
Ariocarpus retusus	Repeat_50	31	94667	94697	plus	ycf1
Ariocarpus retusus	Repeat_50	31	94709	94739	plus	ycf1
Ariocarpus retusus	Repeat_51	31	31787	31817	plus	accD
Ariocarpus retusus	Repeat_51	31	31844	31874	plus	accD
Ariocarpus retusus	Repeat_51	31	31901	31931	plus	accD
Ariocarpus retusus	Repeat_51	31	31946	31976	plus	accD
Astrophytum myriostigma	Repeat_1	1964	83711	85674	plus	IR region
Astrophytum myriostigma	Repeat_1	1964	119769	117806	minus	IR region
Astrophytum myriostigma	Repeat_2	126	8607	8732	plus	trnS-GCU-trnR-UCU
Astrophytum myriostigma	Repeat_2	126	69686	69561	minus	clpP-rpl20
Astrophytum myriostigma	Repeat_3	125	54860	54984	plus	atpE-accD
Astrophytum myriostigma	Repeat_3	125	54929	55053	plus	atpE-accD
Astrophytum myriostigma	Repeat_4	122	54359	54480	plus	atpE-accD
Astrophytum myriostigma	Repeat_4	122	54480	54601	plus	atpE-accD
Astrophytum myriostigma	Repeat_5	117	8312	8428	plus	trnS-GCU
Astrophytum myriostigma	Repeat_5	117	70063	69947	minus	clpP
Astrophytum myriostigma	Repeat_6	109	56308	56416	plus	accD
Astrophytum myriostigma	Repeat_6	109	56425	56533	plus	accD
Astrophytum myriostigma	Repeat_7	107	112262	112368	plus	ycf2
Astrophytum myriostigma	Repeat_7	107	112364	112470	plus	ycf2
Astrophytum myriostigma	Repeat_8	89	56925	57013	plus	accD
Astrophytum myriostigma	Repeat_8	89	56997	57085	plus	accD
Astrophytum myriostigma	Repeat_9	86	8160	8245	plus	trnS-GCU
Astrophytum myriostigma	Repeat_9	86	70215	70130	minus	clpP
Astrophytum myriostigma	Repeat_10	85	56188	56272	plus	accD
Astrophytum myriostigma	Repeat_10	85	56494	56578	plus	accD
Astrophytum myriostigma	Repeat_11	78	57692	57769	plus	accD
Astrophytum myriostigma	Repeat_11	78	57761	57838	plus	accD
Astrophytum myriostigma	Repeat_12	76	8434	8509	plus	trnS-GCU
Astrophytum myriostigma	Repeat_12	76	69941	69866	minus	clpP
Astrophytum myriostigma	Repeat_13	69	93705	93773	plus	rrn23S
Astrophytum myriostigma	Repeat_13	69	117770	117702	minus	ycf2
Astrophytum myriostigma	Repeat_14	66	69861	69796	minus	clpP
Astrophytum myriostigma	Repeat_14	66	8514	8579	plus	trnS-GCU
Astrophytum myriostigma	Repeat_15	64	8247	8310	plus	trnS-GCU
Astrophytum myriostigma	Repeat_15	64	70128	70065	minus	clpP
Astrophytum myriostigma	Repeat_16	62	58023	58084	plus	accD
Astrophytum myriostigma	Repeat_16	62	58059	58120	plus	accD
Astrophytum myriostigma	Repeat_17	61	83370	83430	plus	rps19
Astrophytum myriostigma	Repeat_17	61	83391	83451	plus	rps19
Astrophytum myriostigma	Repeat_18	61	57518	57578	plus	accD
Astrophytum myriostigma	Repeat_18	61	57623	57683	plus	accD
Astrophytum myriostigma	Repeat_19	59	56853	56911	plus	accD
Astrophytum myriostigma	Repeat_19	59	56907	56965	plus	accD
Astrophytum myriostigma	Repeat_20	58	57633	57690	plus	accD
Astrophytum myriostigma	Repeat_20	58	57702	57759	plus	accD
Astrophytum myriostigma	Repeat_20	58	57771	57828	plus	accD
Astrophytum myriostigma	Repeat_21	56	54860	54915	plus	atpE-accD
Astrophytum myriostigma	Repeat_21	56	54929	54984	plus	atpE-accD
Astrophytum myriostigma	Repeat_21	56	54998	55053	plus	accD
Astrophytum myriostigma	Repeat_22	52	83729	83780	plus	rps19
Astrophytum myriostigma	Repeat_22	52	83807	83858	plus	rps19
Astrophytum myriostigma	Repeat_22	52	119673	119622	minus	rpl2
Astrophytum myriostigma	Repeat_22	52	119751	119700	minus	rpl2
Astrophytum myriostigma	Repeat_23	52	56327	56378	plus	accD
Astrophytum myriostigma	Repeat_23	52	56444	56495	plus	accD
Astrophytum myriostigma	Repeat_23	52	56567	56618	plus	accD
Astrophytum myriostigma	Repeat_24	51	84946	84996	plus	rps19
Astrophytum myriostigma	Repeat_24	51	85018	85068	plus	rps19-rps7
Astrophytum myriostigma	Repeat_24	51	118462	118412	minus	trnM-CAU-rpl2
Astrophytum myriostigma	Repeat_24	51	118534	118484	minus	trnM-CAU-rpl2
Astrophytum myriostigma	Repeat_25	51	57528	57578	plus	accD
Astrophytum myriostigma	Repeat_25	51	57633	57683	plus	accD
Astrophytum myriostigma	Repeat_25	51	57702	57752	plus	accD
Astrophytum myriostigma	Repeat_25	51	57771	57821	plus	accD
Astrophytum myriostigma	Repeat_26	47	57575	57621	plus	accD
Astrophytum myriostigma	Repeat_26	47	57878	57924	plus	accD
Astrophytum myriostigma	Repeat_27	46	57837	57882	plus	accD
Astrophytum myriostigma	Repeat_27	46	57885	57930	plus	accD
Astrophytum myriostigma	Repeat_28	43	56037	56079	plus	accD
Astrophytum myriostigma	Repeat_28	43	56076	56118	plus	accD
Astrophytum myriostigma	Repeat_29	41	56871	56911	plus	accD
Astrophytum myriostigma	Repeat_29	41	56925	56965	plus	accD
Astrophytum myriostigma	Repeat_29	41	56997	57037	plus	accD
Astrophytum myriostigma	Repeat_30	41	70272	70232	minus	clpP-psbB
Astrophytum myriostigma	Repeat_30	41	8103	8143	plus	trnS-GCU
Astrophytum myriostigma	Repeat_31	40	83370	83409	plus	rps19
Astrophytum myriostigma	Repeat_31	40	83391	83430	plus	rps19
Astrophytum myriostigma	Repeat_31	40	83412	83451	plus	rps19
Astrophytum myriostigma	Repeat_32	40	57582	57621	plus	accD
Astrophytum myriostigma	Repeat_32	40	57837	57876	plus	accD
Astrophytum myriostigma	Repeat_32	40	57885	57924	plus	accD
Astrophytum myriostigma	Repeat_33	40	56188	56227	plus	accD
Astrophytum myriostigma	Repeat_33	40	56377	56416	plus	accD
Astrophytum myriostigma	Repeat_33	40	56494	56533	plus	accD
Astrophytum myriostigma	Repeat_34	34	56860	56893	plus	accD
Astrophytum myriostigma	Repeat_34	34	56896	56929	plus	accD
Astrophytum myriostigma	Repeat_34	34	56914	56947	plus	accD
Astrophytum myriostigma	Repeat_35	31	56391	56421	plus	accD
Astrophytum myriostigma	Repeat_35	31	56550	56580	plus	accD
Astrophytum myriostigma	Repeat_36	30	96373	96402	plus	rrn4.5S-rrn5S
Astrophytum myriostigma	Repeat_36	30	96532	96561	plus	rrn4.5S
Astrophytum myriostigma	Repeat_37	30	79906	79935	plus	rpl14
Astrophytum myriostigma	Repeat_37	30	79982	79953	minus	rpl14
Astrophytum myriostigma	Repeat_38	30	73529	73558	plus	psbN
Astrophytum myriostigma	Repeat_38	30	73558	73529	minus	psbN
Astrophytum myriostigma	Repeat_39	30	58015	58044	plus	accD
Astrophytum myriostigma	Repeat_39	30	58111	58140	plus	accD
Calymmanthium substerile	Repeat_1	7367	81983	89349	plus	IR region
Calymmanthium substerile	Repeat_1	7367	120777	113411	minus	IR region
Calymmanthium substerile	Repeat_2	160	8987	9146	plus	trnT-CGU
Calymmanthium substerile	Repeat_2	160	68378	68219	minus	psbB
Calymmanthium substerile	Repeat_3	157	56021	56177	plus	accD-psaI
Calymmanthium substerile	Repeat_3	157	56123	56279	plus	accD-psaI
Calymmanthium substerile	Repeat_4	94	57487	57580	plus	accD
Calymmanthium substerile	Repeat_4	94	57580	57673	plus	accD
Calymmanthium substerile	Repeat_5	93	30620	30712	plus	trnF-GAA
Calymmanthium substerile	Repeat_5	93	30666	30758	plus	trnF-GAA
Calymmanthium substerile	Repeat_6	86	57075	57160	plus	accD
Calymmanthium substerile	Repeat_6	86	57117	57202	plus	accD
Calymmanthium substerile	Repeat_7	85	54492	54576	plus	accD
Calymmanthium substerile	Repeat_7	85	54595	54679	plus	accD
Calymmanthium substerile	Repeat_8	85	54475	54559	plus	accD
Calymmanthium substerile	Repeat_8	85	54535	54619	plus	accD
Calymmanthium substerile	Repeat_9	85	54458	54542	plus	accD
Calymmanthium substerile	Repeat_9	85	54638	54722	plus	accD
Calymmanthium substerile	Repeat_10	71	66497	66567	plus	rps18
Calymmanthium substerile	Repeat_10	71	66521	66591	plus	rps18
Calymmanthium substerile	Repeat_11	68	54492	54559	plus	accD
Calymmanthium substerile	Repeat_11	68	54552	54619	plus	accD
Calymmanthium substerile	Repeat_11	68	54595	54662	plus	accD
Calymmanthium substerile	Repeat_12	68	54475	54542	plus	accD
Calymmanthium substerile	Repeat_12	68	54535	54602	plus	accD
Calymmanthium substerile	Repeat_12	68	54655	54722	plus	accD
Calymmanthium substerile	Repeat_13	57	56686	56742	plus	accD
Calymmanthium substerile	Repeat_13	57	56821	56877	plus	accD
Calymmanthium substerile	Repeat_14	56	56742	56797	plus	accD
Calymmanthium substerile	Repeat_14	56	56787	56842	plus	accD
Calymmanthium substerile	Repeat_15	55	56021	56075	plus	accD-psaI
Calymmanthium substerile	Repeat_15	55	56123	56177	plus	accD-psaI
Calymmanthium substerile	Repeat_15	55	56225	56279	plus	accD-psaI
Calymmanthium substerile	Repeat_16	54	56654	56707	plus	accD
Calymmanthium substerile	Repeat_16	54	56690	56743	plus	accD
Calymmanthium substerile	Repeat_17	53	66563	66615	plus	rps18
Calymmanthium substerile	Repeat_17	53	66611	66663	plus	rps18
Calymmanthium substerile	Repeat_18	53	56654	56706	plus	accD
Calymmanthium substerile	Repeat_18	53	56690	56742	plus	accD
Calymmanthium substerile	Repeat_18	53	56825	56877	plus	accD
Calymmanthium substerile	Repeat_19	51	54492	54542	plus	accD
Calymmanthium substerile	Repeat_19	51	54552	54602	plus	accD
Calymmanthium substerile	Repeat_19	51	54595	54645	plus	accD
Calymmanthium substerile	Repeat_19	51	54672	54722	plus	accD
Calymmanthium substerile	Repeat_20	50	57382	57431	plus	accD
Calymmanthium substerile	Repeat_20	50	57427	57476	plus	accD
Calymmanthium substerile	Repeat_21	50	54450	54499	plus	accD
Calymmanthium substerile	Repeat_21	50	54467	54516	plus	accD
Calymmanthium substerile	Repeat_21	50	54647	54696	plus	accD
Calymmanthium substerile	Repeat_22	48	56086	56133	plus	accD-psaI
Calymmanthium substerile	Repeat_22	48	56188	56235	plus	accD-psaI
Calymmanthium substerile	Repeat_22	48	56290	56337	plus	accD
Calymmanthium substerile	Repeat_23	47	66497	66543	plus	rps18
Calymmanthium substerile	Repeat_23	47	66521	66567	plus	rps18
Calymmanthium substerile	Repeat_23	47	66545	66591	plus	rps18
Calymmanthium substerile	Repeat_24	47	56722	56768	plus	accD
Calymmanthium substerile	Repeat_24	47	56776	56822	plus	accD
Calymmanthium substerile	Repeat_25	47	30620	30666	plus	trnF-GAA
Calymmanthium substerile	Repeat_25	47	30666	30712	plus	trnF-GAA
Calymmanthium substerile	Repeat_25	47	30712	30758	plus	trnF-GAA
Calymmanthium substerile	Repeat_26	45	54949	54993	plus	accD
Calymmanthium substerile	Repeat_26	45	54972	55016	plus	accD
Calymmanthium substerile	Repeat_27	44	57075	57118	plus	accD
Calymmanthium substerile	Repeat_27	44	57117	57160	plus	accD
Calymmanthium substerile	Repeat_27	44	57159	57202	plus	accD
Calymmanthium substerile	Repeat_28	42	57651	57692	plus	accD
Calymmanthium substerile	Repeat_28	42	57681	57722	plus	accD
Calymmanthium substerile	Repeat_29	42	54458	54499	plus	accD
Calymmanthium substerile	Repeat_29	42	54475	54516	plus	accD
Calymmanthium substerile	Repeat_29	42	54535	54576	plus	accD
Calymmanthium substerile	Repeat_29	42	54638	54679	plus	accD
Calymmanthium substerile	Repeat_29	42	54655	54696	plus	accD
Calymmanthium substerile	Repeat_30	42	54458	54499	plus	accD
Calymmanthium substerile	Repeat_30	42	54475	54516	plus	accD
Calymmanthium substerile	Repeat_30	42	54535	54576	plus	accD
Calymmanthium substerile	Repeat_30	42	54638	54679	plus	accD
Calymmanthium substerile	Repeat_30	42	54655	54696	plus	accD
Calymmanthium substerile	Repeat_31	39	91942	91980	plus	ycf1
Calymmanthium substerile	Repeat_31	39	91977	92015	plus	ycf1
Calymmanthium substerile	Repeat_32	36	80480	80515	plus	rps19
Calymmanthium substerile	Repeat_32	36	80522	80557	plus	rps19
Calymmanthium substerile	Repeat_33	36	56733	56768	plus	accD
Calymmanthium substerile	Repeat_33	36	56742	56777	plus	accD
Calymmanthium substerile	Repeat_33	36	56787	56822	plus	accD
Calymmanthium substerile	Repeat_34	33	54450	54482	plus	accD
Calymmanthium substerile	Repeat_34	33	54467	54499	plus	accD
Calymmanthium substerile	Repeat_34	33	54484	54516	plus	accD
Calymmanthium substerile	Repeat_34	33	54544	54576	plus	accD
Calymmanthium substerile	Repeat_34	33	54647	54679	plus	accD
Calymmanthium substerile	Repeat_34	33	54664	54696	plus	accD
Calymmanthium substerile	Repeat_35	30	7584	7613	plus	trnS-GCU
Calymmanthium substerile	Repeat_35	30	34226	34255	plus	trnS-GGA-ycf3
Cephalocereus senilis	Repeat_1	8992	81562	90553	plus	IR region
Cephalocereus senilis	Repeat_1	8992	120812	111821	minus	IR region
Cephalocereus senilis	Repeat_2	136	47862	47997	plus	rbcL
Cephalocereus senilis	Repeat_2	136	47901	48036	plus	rbcL
Cephalocereus senilis	Repeat_3	114	55158	55271	plus	accD
Cephalocereus senilis	Repeat_3	114	55179	55292	plus	accD
Cephalocereus senilis	Repeat_4	113	93968	94080	plus	rps15-psaC
Cephalocereus senilis	Repeat_4	113	93998	94110	plus	rps15-psaC
Cephalocereus senilis	Repeat_5	108	81710	81817	plus	rpl2
Cephalocereus senilis	Repeat_5	108	81723	81830	plus	rpl2
Cephalocereus senilis	Repeat_5	108	120651	120544	minus	trnM-CAU-ycf2
Cephalocereus senilis	Repeat_5	108	120664	120557	minus	trnM-CAU-ycf2
Cephalocereus senilis	Repeat_6	106	56158	56263	plus	accD
Cephalocereus senilis	Repeat_6	106	56194	56299	plus	accD
Cephalocereus senilis	Repeat_7	105	1	105	plus	trnH-GUG-psbA
Cephalocereus senilis	Repeat_7	105	120708	120812	plus	trnM-CAU-ycf2
Cephalocereus senilis	Repeat_7	105	81666	81562	minus	rpl2
Cephalocereus senilis	Repeat_8	97	47862	47958	plus	rbcL
Cephalocereus senilis	Repeat_8	97	47901	47997	plus	rbcL
Cephalocereus senilis	Repeat_8	97	47940	48036	plus	rbcL
Cephalocereus senilis	Repeat_9	95	81710	81804	plus	rpl2
Cephalocereus senilis	Repeat_9	95	81723	81817	plus	rpl2
Cephalocereus senilis	Repeat_9	95	81736	81830	plus	rpl2
Cephalocereus senilis	Repeat_9	95	120638	120544	minus	trnM-CAU-ycf2
Cephalocereus senilis	Repeat_9	95	120651	120557	minus	trnM-CAU-ycf2
Cephalocereus senilis	Repeat_9	95	120664	120570	minus	trnM-CAU-ycf2
Cephalocereus senilis	Repeat_10	93	55158	55250	plus	accD
Cephalocereus senilis	Repeat_10	93	55179	55271	plus	accD
Cephalocereus senilis	Repeat_10	93	55200	55292	plus	accD
Cephalocereus senilis	Repeat_11	83	93968	94050	plus	rps15-psaC
Cephalocereus senilis	Repeat_11	83	93998	94080	plus	rps15-psaC
Cephalocereus senilis	Repeat_11	83	94028	94110	plus	rps15-psaC
Cephalocereus senilis	Repeat_12	82	90484	90565	plus	rps15-psaC
Cephalocereus senilis	Repeat_12	82	90550	90631	plus	rps15-psaC
Cephalocereus senilis	Repeat_13	82	120625	120544	minus	trnM-CAU-ycf2
Cephalocereus senilis	Repeat_13	82	120638	120557	minus	trnM-CAU-ycf2
Cephalocereus senilis	Repeat_13	82	120651	120570	minus	trnM-CAU-ycf2
Cephalocereus senilis	Repeat_13	82	120664	120583	minus	trnM-CAU-ycf2
Cephalocereus senilis	Repeat_13	82	81710	81791	plus	rpl2
Cephalocereus senilis	Repeat_13	82	81723	81804	plus	rpl2
Cephalocereus senilis	Repeat_13	82	81736	81817	plus	rpl2
Cephalocereus senilis	Repeat_13	82	81749	81830	plus	rpl2
Cephalocereus senilis	Repeat_14	72	55158	55229	plus	accD
Cephalocereus senilis	Repeat_14	72	55179	55250	plus	accD
Cephalocereus senilis	Repeat_14	72	55200	55271	plus	accD
Cephalocereus senilis	Repeat_14	72	55221	55292	plus	accD
Cephalocereus senilis	Repeat_15	71	55643	55713	plus	accD
Cephalocereus senilis	Repeat_15	71	55679	55749	plus	accD
Cephalocereus senilis	Repeat_16	70	90484	90553	plus	rps15-psaC
Cephalocereus senilis	Repeat_16	70	90550	90619	plus	rps15-psaC
Cephalocereus senilis	Repeat_16	70	111890	111821	minus	ycf1
Cephalocereus senilis	Repeat_17	70	56158	56227	plus	accD
Cephalocereus senilis	Repeat_17	70	56194	56263	plus	accD
Cephalocereus senilis	Repeat_17	70	56230	56299	plus	accD
Cephalocereus senilis	Repeat_18	69	81710	81778	plus	rpl2
Cephalocereus senilis	Repeat_18	69	81723	81791	plus	rpl2
Cephalocereus senilis	Repeat_18	69	81736	81804	plus	rpl2
Cephalocereus senilis	Repeat_18	69	81749	81817	plus	rpl2
Cephalocereus senilis	Repeat_18	69	81762	81830	plus	rpl2
Cephalocereus senilis	Repeat_18	69	120612	120544	minus	trnM-CAU-ycf2
Cephalocereus senilis	Repeat_18	69	120625	120557	minus	trnM-CAU-ycf2
Cephalocereus senilis	Repeat_18	69	120638	120570	minus	trnM-CAU-ycf2
Cephalocereus senilis	Repeat_18	69	120651	120583	minus	trnM-CAU-ycf2
Cephalocereus senilis	Repeat_18	69	120664	120596	minus	trnM-CAU-ycf2
Cephalocereus senilis	Repeat_19	65	9008	9072	plus	trnT-CGU
Cephalocereus senilis	Repeat_19	65	67745	67681	minus	psbB
Cephalocereus senilis	Repeat_20	64	48409	48472	plus	rbcL
Cephalocereus senilis	Repeat_20	64	48459	48522	plus	rbcL
Cephalocereus senilis	Repeat_21	63	80034	80096	plus	rps19
Cephalocereus senilis	Repeat_21	63	80118	80180	plus	rps19
Cephalocereus senilis	Repeat_22	61	80070	80130	plus	rps19
Cephalocereus senilis	Repeat_22	61	80091	80151	plus	rps19
Cephalocereus senilis	Repeat_23	58	47862	47919	plus	rbcL
Cephalocereus senilis	Repeat_23	58	47901	47958	plus	rbcL
Cephalocereus senilis	Repeat_23	58	47940	47997	plus	rbcL
Cephalocereus senilis	Repeat_23	58	47979	48036	plus	rbcL
Cephalocereus senilis	Repeat_24	57	53611	53667	plus	trnF-GAA-atpE
Cephalocereus senilis	Repeat_24	57	53665	53721	plus	trnF-GAA-atpE
Cephalocereus senilis	Repeat_25	56	120599	120544	minus	trnM-CAU-ycf2
Cephalocereus senilis	Repeat_25	56	120612	120557	minus	trnM-CAU-ycf2
Cephalocereus senilis	Repeat_25	56	120625	120570	minus	trnM-CAU-ycf2
Cephalocereus senilis	Repeat_25	56	120638	120583	minus	trnM-CAU-ycf2
Cephalocereus senilis	Repeat_25	56	120651	120596	minus	trnM-CAU-ycf2
Cephalocereus senilis	Repeat_25	56	120664	120609	minus	trnM-CAU-ycf2
Cephalocereus senilis	Repeat_25	56	81710	81765	plus	rpl2
Cephalocereus senilis	Repeat_25	56	81723	81778	plus	rpl2
Cephalocereus senilis	Repeat_25	56	81736	81791	plus	rpl2
Cephalocereus senilis	Repeat_25	56	81749	81804	plus	rpl2
Cephalocereus senilis	Repeat_25	56	81762	81817	plus	rpl2
Cephalocereus senilis	Repeat_25	56	81775	81830	plus	rpl2
Cephalocereus senilis	Repeat_26	53	93968	94020	plus	rps15-psaC
Cephalocereus senilis	Repeat_26	53	93998	94050	plus	rps15-psaC
Cephalocereus senilis	Repeat_26	53	94028	94080	plus	rps15-psaC
Cephalocereus senilis	Repeat_26	53	94058	94110	plus	rps15-psaC
Cephalocereus senilis	Repeat_27	52	65850	65901	plus	rps18
Cephalocereus senilis	Repeat_27	52	65874	65925	plus	rps18
Cephalocereus senilis	Repeat_28	51	55158	55208	plus	accD
Cephalocereus senilis	Repeat_28	51	55179	55229	plus	accD
Cephalocereus senilis	Repeat_28	51	55200	55250	plus	accD
Cephalocereus senilis	Repeat_28	51	55221	55271	plus	accD
Cephalocereus senilis	Repeat_28	51	55242	55292	plus	accD
Cephalocereus senilis	Repeat_29	43	111865	111823	minus	ycf1
Cephalocereus senilis	Repeat_29	43	90509	90551	plus	rps15-psaC
Cephalocereus senilis	Repeat_29	43	90575	90617	plus	rps15-psaC
Cephalocereus senilis	Repeat_29	43	90608	90650	plus	rps15-psaC
Cephalocereus senilis	Repeat_30	43	81710	81752	plus	rpl2
Cephalocereus senilis	Repeat_30	43	81723	81765	plus	rpl2
Cephalocereus senilis	Repeat_30	43	81736	81778	plus	rpl2
Cephalocereus senilis	Repeat_30	43	81749	81791	plus	rpl2
Cephalocereus senilis	Repeat_30	43	81762	81804	plus	rpl2
Cephalocereus senilis	Repeat_30	43	81775	81817	plus	rpl2
Cephalocereus senilis	Repeat_30	43	81788	81830	plus	rpl2
Cephalocereus senilis	Repeat_30	43	120586	120544	minus	trnM-CAU-ycf2
Cephalocereus senilis	Repeat_30	43	120599	120557	minus	trnM-CAU-ycf2
Cephalocereus senilis	Repeat_30	43	120612	120570	minus	trnM-CAU-ycf2
Cephalocereus senilis	Repeat_30	43	120625	120583	minus	trnM-CAU-ycf2
Cephalocereus senilis	Repeat_30	43	120638	120596	minus	trnM-CAU-ycf2
Cephalocereus senilis	Repeat_30	43	120651	120609	minus	trnM-CAU-ycf2
Cephalocereus senilis	Repeat_30	43	120664	120622	minus	trnM-CAU-ycf2
Cephalocereus senilis	Repeat_31	43	9108	9150	plus	trnT-CGU
Cephalocereus senilis	Repeat_31	43	67645	67603	minus	psbB
Cephalocereus senilis	Repeat_32	40	80070	80109	plus	rps19
Cephalocereus senilis	Repeat_32	40	80091	80130	plus	rps19
Cephalocereus senilis	Repeat_32	40	80112	80151	plus	rps19
Cephalocereus senilis	Repeat_33	39	53571	53609	plus	trnF-GAA-atpE
Cephalocereus senilis	Repeat_33	39	53625	53663	plus	trnF-GAA-atpE
Cephalocereus senilis	Repeat_33	39	53679	53717	plus	trnF-GAA-atpE
Cephalocereus senilis	Repeat_34	39	65	103	plus	trnH-GUG-psbA
Cephalocereus senilis	Repeat_34	39	80351	80313	minus	rps19
Cephalocereus senilis	Repeat_34	39	81602	81564	minus	rpl2
Cephalocereus senilis	Repeat_34	39	120772	120810	plus	trnM-CAU-ycf2
Cephalocereus senilis	Repeat_35	38	8832	8869	plus	clpP
Cephalocereus senilis	Repeat_35	38	67845	67808	minus	psbB
Cephalocereus senilis	Repeat_36	37	56390	56426	plus	accD
Cephalocereus senilis	Repeat_36	37	56402	56438	plus	accD
Cephalocereus senilis	Repeat_37	37	54146	54182	plus	trnF-GAA-accD
Cephalocereus senilis	Repeat_37	37	54224	54260	plus	accD
Cephalocereus senilis	Repeat_38	35	55643	55677	plus	accD
Cephalocereus senilis	Repeat_38	35	55679	55713	plus	accD
Cephalocereus senilis	Repeat_38	35	55715	55749	plus	accD
Cephalocereus senilis	Repeat_39	34	80034	80067	plus	rps19
Cephalocereus senilis	Repeat_39	34	80076	80109	plus	rps19
Cephalocereus senilis	Repeat_39	34	80097	80130	plus	rps19
Cephalocereus senilis	Repeat_39	34	80118	80151	plus	rps19
Cephalocereus senilis	Repeat_40	34	56158	56191	plus	accD
Cephalocereus senilis	Repeat_40	34	56194	56227	plus	accD
Cephalocereus senilis	Repeat_40	34	56230	56263	plus	accD
Cephalocereus senilis	Repeat_40	34	56266	56299	plus	accD
Cephalocereus senilis	Repeat_41	33	55134	55166	plus	accD
Cephalocereus senilis	Repeat_41	33	55326	55358	plus	accD
Cephalocereus senilis	Repeat_42	33	55100	55132	plus	accD
Cephalocereus senilis	Repeat_42	33	55322	55354	plus	accD
Cephalocereus senilis	Repeat_43	33	9074	9106	plus	trnT-CGU
Cephalocereus senilis	Repeat_43	33	67679	67647	minus	psbB
Cephalocereus senilis	Repeat_44	32	93924	93955	plus	rps15-psaC
Cephalocereus senilis	Repeat_44	32	93954	93985	plus	rps15-psaC
Cephalocereus senilis	Repeat_45	31	54113	54143	plus	trnF-GAA-accD
Cephalocereus senilis	Repeat_45	31	54191	54221	plus	accD
Cephalocereus senilis	Repeat_46	31	8976	9006	plus	trnT-CGU
Cephalocereus senilis	Repeat_46	31	67777	67747	minus	psbB
Cephalocereus senilis	Repeat_47	30	81710	81739	plus	rpl2
Cephalocereus senilis	Repeat_47	30	81723	81752	plus	rpl2
Cephalocereus senilis	Repeat_47	30	81736	81765	plus	rpl2
Cephalocereus senilis	Repeat_47	30	81749	81778	plus	rpl2
Cephalocereus senilis	Repeat_47	30	81762	81791	plus	rpl2
Cephalocereus senilis	Repeat_47	30	81775	81804	plus	rpl2
Cephalocereus senilis	Repeat_47	30	81788	81817	plus	rpl2
Cephalocereus senilis	Repeat_47	30	81801	81830	plus	rpl2
Cephalocereus senilis	Repeat_47	30	120573	120544	minus	trnM-CAU-ycf2
Cephalocereus senilis	Repeat_47	30	120586	120557	minus	trnM-CAU-ycf2
Cephalocereus senilis	Repeat_47	30	120599	120570	minus	trnM-CAU-ycf2
Cephalocereus senilis	Repeat_47	30	120612	120583	minus	trnM-CAU-ycf2
Cephalocereus senilis	Repeat_47	30	120625	120596	minus	trnM-CAU-ycf2
Cephalocereus senilis	Repeat_47	30	120638	120609	minus	trnM-CAU-ycf2
Cephalocereus senilis	Repeat_47	30	120651	120622	minus	trnM-CAU-ycf2
Cephalocereus senilis	Repeat_47	30	120664	120635	minus	trnM-CAU-ycf2
Cephalocereus senilis	Repeat_48	30	55158	55187	plus	accD
Cephalocereus senilis	Repeat_48	30	55179	55208	plus	accD
Cephalocereus senilis	Repeat_48	30	55200	55229	plus	accD
Cephalocereus senilis	Repeat_48	30	55221	55250	plus	accD
Cephalocereus senilis	Repeat_48	30	55242	55271	plus	accD
Cephalocereus senilis	Repeat_48	30	55263	55292	plus	accD
Cephalocereus senilis	Repeat_49	30	55098	55127	plus	accD
Cephalocereus senilis	Repeat_49	30	55350	55379	plus	accD
Cephalocereus senilis	Repeat_50	30	7794	7823	plus	trnS-GCU
Cephalocereus senilis	Repeat_50	30	44678	44649	minus	trnS-GGA
Cereus jamacaru	Repeat_1	33169	53378	86546	plus	IR region
Cereus jamacaru	Repeat_1	33169	143493	110325	minus	IR region
Cereus jamacaru	Repeat_2	457	13243	13699	plus	rpl20-rps18
Cereus jamacaru	Repeat_2	457	23506	23962	plus	psbI
Cereus jamacaru	Repeat_3	271	57193	57463	plus	ycf3
Cereus jamacaru	Repeat_3	271	57332	57602	plus	ycf3
Cereus jamacaru	Repeat_3	271	139539	139269	minus	trnF-GAA
Cereus jamacaru	Repeat_3	271	139678	139408	minus	trnF-GAA
Cereus jamacaru	Repeat_4	214	79707	79920	plus	rps15-ndhH
Cereus jamacaru	Repeat_4	214	79779	79992	plus	rps15-ndhH
Cereus jamacaru	Repeat_4	214	117092	116879	minus	ycf2
Cereus jamacaru	Repeat_4	214	117164	116951	minus	ycf2
Cereus jamacaru	Repeat_5	142	79707	79848	plus	rps15-ndhH
Cereus jamacaru	Repeat_5	142	79779	79920	plus	rps15-ndhH
Cereus jamacaru	Repeat_5	142	79851	79992	plus	rps15-ndhH
Cereus jamacaru	Repeat_5	142	117020	116879	minus	ycf2
Cereus jamacaru	Repeat_5	142	117092	116951	minus	ycf2
Cereus jamacaru	Repeat_5	142	117164	117023	minus	ycf2
Cereus jamacaru	Repeat_6	132	57193	57324	plus	ycf3
Cereus jamacaru	Repeat_6	132	57332	57463	plus	ycf3
Cereus jamacaru	Repeat_6	132	57471	57602	plus	ycf3
Cereus jamacaru	Repeat_6	132	139400	139269	minus	trnF-GAA-trnD-GUC
Cereus jamacaru	Repeat_6	132	139539	139408	minus	trnF-GAA
Cereus jamacaru	Repeat_6	132	139678	139547	minus	trnF-GAA
Cereus jamacaru	Repeat_7	125	67841	67965	plus	ycf3
Cereus jamacaru	Repeat_7	125	67904	68028	plus	ycf3
Cereus jamacaru	Repeat_7	125	128967	128843	minus	trnM-CAU-atpB
Cereus jamacaru	Repeat_7	125	129030	128906	minus	trnM-CAU-atpB
Cereus jamacaru	Repeat_8	111	68614	68724	plus	ycf3
Cereus jamacaru	Repeat_8	111	68830	68940	plus	ycf3
Cereus jamacaru	Repeat_8	111	128041	127931	minus	accD
Cereus jamacaru	Repeat_8	111	128257	128147	minus	accD
Cereus jamacaru	Repeat_9	103	15683	15785	plus	rps18
Cereus jamacaru	Repeat_9	103	15719	15821	plus	rps18
Cereus jamacaru	Repeat_10	101	15949	16049	plus	rps18
Cereus jamacaru	Repeat_10	101	16054	16154	plus	rps18
Cereus jamacaru	Repeat_11	88	68525	68612	plus	ycf3
Cereus jamacaru	Repeat_11	88	68741	68828	plus	ycf3
Cereus jamacaru	Repeat_11	88	128130	128043	minus	accD
Cereus jamacaru	Repeat_11	88	128346	128259	minus	trnM-CAU-accD
Cereus jamacaru	Repeat_12	88	15810	15897	plus	rps18
Cereus jamacaru	Repeat_12	88	15876	15963	plus	rps18
Cereus jamacaru	Repeat_13	70	79707	79776	plus	rps15-ndhH
Cereus jamacaru	Repeat_13	70	79779	79848	plus	rps15-ndhH
Cereus jamacaru	Repeat_13	70	79851	79920	plus	rps15-ndhH
Cereus jamacaru	Repeat_13	70	79923	79992	plus	rps15-ndhH
Cereus jamacaru	Repeat_13	70	116948	116879	minus	ycf2
Cereus jamacaru	Repeat_13	70	117020	116951	minus	ycf2
Cereus jamacaru	Repeat_13	70	117092	117023	minus	ycf2
Cereus jamacaru	Repeat_13	70	117164	117095	minus	ycf2
Cereus jamacaru	Repeat_14	70	128004	127935	minus	accD
Cereus jamacaru	Repeat_14	70	128220	128151	minus	accD
Cereus jamacaru	Repeat_14	70	128310	128241	minus	trnM-CAU-accD
Cereus jamacaru	Repeat_14	70	68561	68630	plus	ycf3
Cereus jamacaru	Repeat_14	70	68651	68720	plus	ycf3
Cereus jamacaru	Repeat_14	70	68867	68936	plus	ycf3
Cereus jamacaru	Repeat_15	69	89585	89653	plus	rps15-ndhH
Cereus jamacaru	Repeat_15	69	89624	89692	plus	rps15-ndhH
Cereus jamacaru	Repeat_16	67	67816	67882	plus	ycf3
Cereus jamacaru	Repeat_16	67	68005	68071	plus	ycf3
Cereus jamacaru	Repeat_16	67	128866	128800	minus	trnM-CAU-atpB
Cereus jamacaru	Repeat_16	67	129055	128989	minus	trnM-CAU-atpB
Cereus jamacaru	Repeat_17	67	15683	15749	plus	rps18
Cereus jamacaru	Repeat_17	67	15719	15785	plus	rps18
Cereus jamacaru	Repeat_17	67	15755	15821	plus	rps18
Cereus jamacaru	Repeat_18	62	67841	67902	plus	ycf3
Cereus jamacaru	Repeat_18	62	67904	67965	plus	ycf3
Cereus jamacaru	Repeat_18	62	67967	68028	plus	ycf3
Cereus jamacaru	Repeat_18	62	128904	128843	minus	trnM-CAU-atpB
Cereus jamacaru	Repeat_18	62	128967	128906	minus	trnM-CAU-atpB
Cereus jamacaru	Repeat_18	62	129030	128969	minus	trnM-CAU-atpB
Cereus jamacaru	Repeat_19	60	68481	68540	plus	ycf3
Cereus jamacaru	Repeat_19	60	68499	68558	plus	ycf3
Cereus jamacaru	Repeat_19	60	128372	128313	minus	trnM-CAU-accD
Cereus jamacaru	Repeat_19	60	128390	128331	minus	trnM-CAU-accD
Cereus jamacaru	Repeat_20	60	1220	1279	plus	rps19
Cereus jamacaru	Repeat_20	60	1241	1300	plus	rps19
Cereus jamacaru	Repeat_21	57	68911	68967	plus	ycf3
Cereus jamacaru	Repeat_21	57	68947	69003	plus	ycf3
Cereus jamacaru	Repeat_21	57	127924	127868	minus	accD
Cereus jamacaru	Repeat_21	57	127960	127904	minus	accD
Cereus jamacaru	Repeat_22	53	16182	16234	plus	rps18
Cereus jamacaru	Repeat_22	53	16269	16321	plus	rps18
Cereus jamacaru	Repeat_23	52	128076	128025	minus	accD
Cereus jamacaru	Repeat_23	52	128166	128115	minus	accD
Cereus jamacaru	Repeat_23	52	68705	68756	plus	ycf3
Cereus jamacaru	Repeat_23	52	68795	68846	plus	ycf3
Cereus jamacaru	Repeat_24	52	128004	127953	minus	accD
Cereus jamacaru	Repeat_24	52	128094	128043	minus	accD
Cereus jamacaru	Repeat_24	52	128220	128169	minus	trnM-CAU-accD
Cereus jamacaru	Repeat_24	52	128310	128259	minus	trnM-CAU-accD
Cereus jamacaru	Repeat_24	52	68561	68612	plus	ycf3
Cereus jamacaru	Repeat_24	52	68651	68702	plus	ycf3
Cereus jamacaru	Repeat_24	52	68777	68828	plus	ycf3
Cereus jamacaru	Repeat_24	52	68867	68918	plus	ycf3
Cereus jamacaru	Repeat_25	52	68184	68235	plus	ycf3
Cereus jamacaru	Repeat_25	52	68214	68265	plus	ycf3
Cereus jamacaru	Repeat_25	52	128657	128606	minus	trnM-CAU-atpB
Cereus jamacaru	Repeat_25	52	128687	128636	minus	trnM-CAU-atpB
Cereus jamacaru	Repeat_26	48	128086	128039	minus	accD
Cereus jamacaru	Repeat_26	48	128356	128309	minus	trnM-CAU-accD
Cereus jamacaru	Repeat_26	48	68515	68562	plus	ycf3
Cereus jamacaru	Repeat_26	48	68785	68832	plus	ycf3
Cereus jamacaru	Repeat_27	47	89619	89665	plus	rps15-ndhH
Cereus jamacaru	Repeat_27	47	89685	89731	plus	rps15-ndhH
Cereus jamacaru	Repeat_28	47	15857	15903	plus	rps18
Cereus jamacaru	Repeat_28	47	15875	15921	plus	rps18
Cereus jamacaru	Repeat_29	46	15810	15855	plus	rps18
Cereus jamacaru	Repeat_29	46	15858	15903	plus	rps18
Cereus jamacaru	Repeat_29	46	15876	15921	plus	rps18
Cereus jamacaru	Repeat_30	45	68497	68541	plus	ycf3
Cereus jamacaru	Repeat_30	45	68569	68613	plus	ycf3
Cereus jamacaru	Repeat_30	45	68659	68703	plus	ycf3
Cereus jamacaru	Repeat_30	45	68875	68919	plus	ycf3
Cereus jamacaru	Repeat_30	45	127996	127952	minus	accD
Cereus jamacaru	Repeat_30	45	128212	128168	minus	trnM-CAU-accD
Cereus jamacaru	Repeat_30	45	128302	128258	minus	trnM-CAU-accD
Cereus jamacaru	Repeat_30	45	128374	128330	minus	trnM-CAU-accD
Cereus jamacaru	Repeat_31	44	127996	127953	minus	accD
Cereus jamacaru	Repeat_31	44	128086	128043	minus	accD
Cereus jamacaru	Repeat_31	44	128212	128169	minus	trnM-CAU-accD
Cereus jamacaru	Repeat_31	44	128302	128259	minus	trnM-CAU-accD
Cereus jamacaru	Repeat_31	44	128356	128313	minus	trnM-CAU-accD
Cereus jamacaru	Repeat_31	44	128374	128331	minus	trnM-CAU-accD
Cereus jamacaru	Repeat_31	44	68497	68540	plus	ycf3
Cereus jamacaru	Repeat_31	44	68515	68558	plus	ycf3
Cereus jamacaru	Repeat_31	44	68569	68612	plus	ycf3
Cereus jamacaru	Repeat_31	44	68659	68702	plus	ycf3
Cereus jamacaru	Repeat_31	44	68785	68828	plus	ycf3
Cereus jamacaru	Repeat_31	44	68875	68918	plus	ycf3
Cereus jamacaru	Repeat_32	44	127996	127953	minus	accD
Cereus jamacaru	Repeat_32	44	128086	128043	minus	accD
Cereus jamacaru	Repeat_32	44	128212	128169	minus	trnM-CAU-accD
Cereus jamacaru	Repeat_32	44	128302	128259	minus	trnM-CAU-accD
Cereus jamacaru	Repeat_32	44	128356	128313	minus	trnM-CAU-accD
Cereus jamacaru	Repeat_32	44	128374	128331	minus	trnM-CAU-accD
Cereus jamacaru	Repeat_32	44	68497	68540	plus	ycf3
Cereus jamacaru	Repeat_32	44	68515	68558	plus	ycf3
Cereus jamacaru	Repeat_32	44	68569	68612	plus	ycf3
Cereus jamacaru	Repeat_32	44	68659	68702	plus	ycf3
Cereus jamacaru	Repeat_32	44	68785	68828	plus	ycf3
Cereus jamacaru	Repeat_32	44	68875	68918	plus	ycf3
Cereus jamacaru	Repeat_33	43	68481	68523	plus	ycf3
Cereus jamacaru	Repeat_33	43	68499	68541	plus	ycf3
Cereus jamacaru	Repeat_33	43	68571	68613	plus	ycf3
Cereus jamacaru	Repeat_33	43	68661	68703	plus	ycf3
Cereus jamacaru	Repeat_33	43	68877	68919	plus	ycf3
Cereus jamacaru	Repeat_33	43	127994	127952	minus	accD
Cereus jamacaru	Repeat_33	43	128210	128168	minus	trnM-CAU-accD
Cereus jamacaru	Repeat_33	43	128300	128258	minus	trnM-CAU-accD
Cereus jamacaru	Repeat_33	43	128372	128330	minus	trnM-CAU-accD
Cereus jamacaru	Repeat_33	43	128390	128348	minus	trnM-CAU-accD
Cereus jamacaru	Repeat_34	42	89585	89626	plus	rps15-ndhH
Cereus jamacaru	Repeat_34	42	89624	89665	plus	rps15-ndhH
Cereus jamacaru	Repeat_34	42	89690	89731	plus	rps15-ndhH
Cereus jamacaru	Repeat_35	42	68481	68522	plus	ycf3
Cereus jamacaru	Repeat_35	42	68499	68540	plus	ycf3
Cereus jamacaru	Repeat_35	42	68517	68558	plus	ycf3
Cereus jamacaru	Repeat_35	42	68571	68612	plus	ycf3
Cereus jamacaru	Repeat_35	42	68661	68702	plus	ycf3
Cereus jamacaru	Repeat_35	42	68787	68828	plus	ycf3
Cereus jamacaru	Repeat_35	42	68877	68918	plus	ycf3
Cereus jamacaru	Repeat_35	42	127994	127953	minus	accD
Cereus jamacaru	Repeat_35	42	128084	128043	minus	accD
Cereus jamacaru	Repeat_35	42	128210	128169	minus	trnM-CAU-accD
Cereus jamacaru	Repeat_35	42	128300	128259	minus	trnM-CAU-accD
Cereus jamacaru	Repeat_35	42	128354	128313	minus	trnM-CAU-accD
Cereus jamacaru	Repeat_35	42	128372	128331	minus	trnM-CAU-accD
Cereus jamacaru	Repeat_35	42	128390	128349	minus	trnM-CAU-accD
Cereus jamacaru	Repeat_36	42	128841	128800	minus	trnM-CAU-atpB
Cereus jamacaru	Repeat_36	42	128904	128863	minus	trnM-CAU-atpB
Cereus jamacaru	Repeat_36	42	128967	128926	minus	trnM-CAU-atpB
Cereus jamacaru	Repeat_36	42	129030	128989	minus	trnM-CAU-atpB
Cereus jamacaru	Repeat_36	42	67841	67882	plus	ycf3
Cereus jamacaru	Repeat_36	42	67904	67945	plus	ycf3
Cereus jamacaru	Repeat_36	42	67967	68008	plus	ycf3
Cereus jamacaru	Repeat_36	42	68030	68071	plus	ycf3
Cereus jamacaru	Repeat_37	42	13198	13239	plus	rpl20-rps18
Cereus jamacaru	Repeat_37	42	23461	23502	plus	psbI
Cereus jamacaru	Repeat_38	41	15857	15897	plus	rps18
Cereus jamacaru	Repeat_38	41	15875	15915	plus	rps18
Cereus jamacaru	Repeat_38	41	15923	15963	plus	rps18
Cereus jamacaru	Repeat_39	40	15810	15849	plus	rps18
Cereus jamacaru	Repeat_39	40	15858	15897	plus	rps18
Cereus jamacaru	Repeat_39	40	15876	15915	plus	rps18
Cereus jamacaru	Repeat_39	40	15924	15963	plus	rps18
Cereus jamacaru	Repeat_40	39	68704	68742	plus	ycf3
Cereus jamacaru	Repeat_40	39	68740	68778	plus	ycf3
Cereus jamacaru	Repeat_40	39	128131	128093	minus	accD
Cereus jamacaru	Repeat_40	39	128167	128129	minus	accD
Cereus jamacaru	Repeat_41	39	1220	1258	plus	rps19
Cereus jamacaru	Repeat_41	39	1241	1279	plus	rps19
Cereus jamacaru	Repeat_41	39	1262	1300	plus	rps19
Cereus jamacaru	Repeat_42	38	68525	68562	plus	ycf3
Cereus jamacaru	Repeat_42	38	68705	68742	plus	ycf3
Cereus jamacaru	Repeat_42	38	68741	68778	plus	ycf3
Cereus jamacaru	Repeat_42	38	68795	68832	plus	ycf3
Cereus jamacaru	Repeat_42	38	128076	128039	minus	accD
Cereus jamacaru	Repeat_42	38	128130	128093	minus	accD
Cereus jamacaru	Repeat_42	38	128166	128129	minus	accD
Cereus jamacaru	Repeat_42	38	128346	128309	minus	trnM-CAU-accD
Cereus jamacaru	Repeat_43	38	68615	68652	plus	ycf3
Cereus jamacaru	Repeat_43	38	68723	68760	plus	ycf3
Cereus jamacaru	Repeat_43	38	68831	68868	plus	ycf3
Cereus jamacaru	Repeat_43	38	128040	128003	minus	accD
Cereus jamacaru	Repeat_43	38	128148	128111	minus	accD
Cereus jamacaru	Repeat_43	38	128256	128219	minus	trnM-CAU-accD
Cereus jamacaru	Repeat_44	38	68525	68562	plus	ycf3
Cereus jamacaru	Repeat_44	38	68705	68742	plus	ycf3
Cereus jamacaru	Repeat_44	38	68741	68778	plus	ycf3
Cereus jamacaru	Repeat_44	38	68795	68832	plus	ycf3
Cereus jamacaru	Repeat_44	38	128076	128039	minus	accD
Cereus jamacaru	Repeat_44	38	128130	128093	minus	accD
Cereus jamacaru	Repeat_44	38	128166	128129	minus	accD
Cereus jamacaru	Repeat_44	38	128346	128309	minus	trnM-CAU-accD
Cereus jamacaru	Repeat_45	36	68632	68667	plus	ycf3
Cereus jamacaru	Repeat_45	36	68848	68883	plus	ycf3
Cereus jamacaru	Repeat_45	36	68920	68955	plus	ycf3
Cereus jamacaru	Repeat_45	36	68956	68991	plus	ycf3
Cereus jamacaru	Repeat_45	36	127915	127880	minus	accD
Cereus jamacaru	Repeat_45	36	127951	127916	minus	accD
Cereus jamacaru	Repeat_45	36	128023	127988	minus	accD
Cereus jamacaru	Repeat_45	36	128239	128204	minus	trnM-CAU-accD
Cereus jamacaru	Repeat_46	36	16046	16081	plus	rps18
Cereus jamacaru	Repeat_46	36	16232	16267	plus	rps18
Cereus jamacaru	Repeat_47	35	89619	89653	plus	rps15-ndhH
Cereus jamacaru	Repeat_47	35	89658	89692	plus	rps15-ndhH
Cereus jamacaru	Repeat_47	35	89685	89719	plus	rps15-ndhH
Cereus jamacaru	Repeat_48	34	128040	128007	minus	accD
Cereus jamacaru	Repeat_48	34	128058	128025	minus	accD
Cereus jamacaru	Repeat_48	34	128148	128115	minus	accD
Cereus jamacaru	Repeat_48	34	128256	128223	minus	trnM-CAU-accD
Cereus jamacaru	Repeat_48	34	68615	68648	plus	ycf3
Cereus jamacaru	Repeat_48	34	68723	68756	plus	ycf3
Cereus jamacaru	Repeat_48	34	68813	68846	plus	ycf3
Cereus jamacaru	Repeat_48	34	68831	68864	plus	ycf3
Cereus jamacaru	Repeat_49	34	68489	68522	plus	ycf3
Cereus jamacaru	Repeat_49	34	68507	68540	plus	ycf3
Cereus jamacaru	Repeat_49	34	68525	68558	plus	ycf3
Cereus jamacaru	Repeat_49	34	68579	68612	plus	ycf3
Cereus jamacaru	Repeat_49	34	68669	68702	plus	ycf3
Cereus jamacaru	Repeat_49	34	68705	68738	plus	ycf3
Cereus jamacaru	Repeat_49	34	68741	68774	plus	ycf3
Cereus jamacaru	Repeat_49	34	68795	68828	plus	ycf3
Cereus jamacaru	Repeat_49	34	68885	68918	plus	ycf3
Cereus jamacaru	Repeat_49	34	127986	127953	minus	accD
Cereus jamacaru	Repeat_49	34	128076	128043	minus	accD
Cereus jamacaru	Repeat_49	34	128130	128097	minus	accD
Cereus jamacaru	Repeat_49	34	128166	128133	minus	accD
Cereus jamacaru	Repeat_49	34	128202	128169	minus	trnM-CAU-accD
Cereus jamacaru	Repeat_49	34	128292	128259	minus	trnM-CAU-accD
Cereus jamacaru	Repeat_49	34	128346	128313	minus	trnM-CAU-accD
Cereus jamacaru	Repeat_49	34	128364	128331	minus	trnM-CAU-accD
Cereus jamacaru	Repeat_49	34	128382	128349	minus	trnM-CAU-accD
Cereus jamacaru	Repeat_50	33	57071	57103	plus	ycf3
Cereus jamacaru	Repeat_50	33	57121	57153	plus	ycf3
Cereus jamacaru	Repeat_50	33	139750	139718	minus	trnF-GAA
Cereus jamacaru	Repeat_50	33	139800	139768	minus	trnF-GAA
Cereus jamacaru	Repeat_51	31	15952	15982	plus	rps18
Cereus jamacaru	Repeat_51	31	16057	16087	plus	rps18
Cereus jamacaru	Repeat_51	31	16156	16186	plus	rps18
Cereus jamacaru	Repeat_52	31	15683	15713	plus	rps18
Cereus jamacaru	Repeat_52	31	15719	15749	plus	rps18
Cereus jamacaru	Repeat_52	31	15755	15785	plus	rps18
Cereus jamacaru	Repeat_52	31	15791	15821	plus	rps18
Cereus jamacaru	Repeat_53	31	13896	13926	plus	rpl20-rps18
Cereus jamacaru	Repeat_53	31	24023	24053	plus	trnR-UCU-atpA
Cereus jamacaru	Repeat_54	30	89585	89614	plus	rps15-ndhH
Cereus jamacaru	Repeat_54	30	89624	89653	plus	rps15-ndhH
Cereus jamacaru	Repeat_54	30	89663	89692	plus	rps15-ndhH
Cereus jamacaru	Repeat_54	30	89690	89719	plus	rps15-ndhH
Cereus jamacaru	Repeat_55	30	127924	127895	minus	accD
Cereus jamacaru	Repeat_55	30	127960	127931	minus	accD
Cereus jamacaru	Repeat_55	30	128176	128147	minus	accD
Cereus jamacaru	Repeat_55	30	68695	68724	plus	ycf3
Cereus jamacaru	Repeat_55	30	68911	68940	plus	ycf3
Cereus jamacaru	Repeat_55	30	68947	68976	plus	ycf3
Cereus jamacaru	Repeat_56	30	22944	22973	plus	psbI
Cereus jamacaru	Repeat_56	30	54032	54003	minus	ycf3
Cereus jamacaru	Repeat_56	30	142839	142868	plus	trnS-GCU-rps4
Cleistocactus winteri	Repeat_1	29505	50945	80449	plus	IR region
Cleistocactus winteri	Repeat_1	29505	128809	99305	minus	IR region
Cleistocactus winteri	Repeat_2	71	83393	83463	plus	rps15-ndhH
Cleistocactus winteri	Repeat_2	71	83453	83523	plus	rps15-ndhH
Cleistocactus winteri	Repeat_3	48	1251	1298	plus	rps19
Cleistocactus winteri	Repeat_3	48	1272	1319	plus	rps19
Cleistocactus winteri	Repeat_4	36	54508	54543	plus	ycf3
Cleistocactus winteri	Repeat_4	36	96822	96787	minus	trnV-GAC-rps7
Cleistocactus winteri	Repeat_4	36	125246	125211	minus	trnF-GAA-trnD-GUC
Cleistocactus winteri	Repeat_5	36	42304	42339	plus	psbZ
Cleistocactus winteri	Repeat_5	36	87540	87505	minus	psaC-rpl32
Cleistocactus winteri	Repeat_6	36	12873	12908	plus	rpl20-rps18
Cleistocactus winteri	Repeat_6	36	22374	22409	plus	clpP
Cleistocactus winteri	Repeat_7	35	54553	54587	plus	ycf3
Cleistocactus winteri	Repeat_7	35	96777	96743	minus	trnV-GAC-rps7
Cleistocactus winteri	Repeat_7	35	125201	125167	minus	trnF-GAA-trnD-GUC
Cleistocactus winteri	Repeat_8	31	13135	13165	plus	rpl20-rps18
Cleistocactus winteri	Repeat_8	31	22514	22544	plus	clpP-trnR-UCU
Cleistocactus winteri	Repeat_9	30	21509	21538	plus	trnS-GCU
Cleistocactus winteri	Repeat_9	30	51614	51585	minus	ycf3
Cleistocactus winteri	Repeat_9	30	128140	128169	plus	trnS-GGA-rps4
Coleocephalocereus fluminensis	Repeat_1	27382	52446	79827	plus	IR region
Coleocephalocereus fluminensis	Repeat_1	27382	128523	101142	minus	IR region
Coleocephalocereus fluminensis	Repeat_2	107	1	107	plus	rpl2-rps19
Coleocephalocereus fluminensis	Repeat_2	107	52445	52339	minus	ycf3
Coleocephalocereus fluminensis	Repeat_3	105	1	105	plus	rpl2-rps19
Coleocephalocereus fluminensis	Repeat_3	105	106	210	plus	rpl2-rps19
Coleocephalocereus fluminensis	Repeat_3	105	52445	52341	minus	ycf3
Coleocephalocereus fluminensis	Repeat_4	103	13032	13134	plus	rpl20
Coleocephalocereus fluminensis	Repeat_4	103	22803	22905	plus	psbI-trnR-UCU
Coleocephalocereus fluminensis	Repeat_5	62	116796	116735	minus	accD
Coleocephalocereus fluminensis	Repeat_5	62	116832	116771	minus	accD
Coleocephalocereus fluminensis	Repeat_5	62	64137	64198	plus	ycf3-ycf1
Coleocephalocereus fluminensis	Repeat_5	62	64173	64234	plus	ycf3-ycf1
Coleocephalocereus fluminensis	Repeat_6	52	75163	75214	plus	ycf1-rps15
Coleocephalocereus fluminensis	Repeat_6	52	75211	75262	plus	ycf1-rps15
Coleocephalocereus fluminensis	Repeat_6	52	105758	105707	minus	ycf2
Coleocephalocereus fluminensis	Repeat_6	52	105806	105755	minus	ycf2
Coleocephalocereus fluminensis	Repeat_7	47	84362	84408	plus	ycf1
Coleocephalocereus fluminensis	Repeat_7	47	84383	84429	plus	ycf1
Coleocephalocereus fluminensis	Repeat_8	44	80674	80717	plus	ycf1
Coleocephalocereus fluminensis	Repeat_8	44	80686	80729	plus	ycf1
Coleocephalocereus fluminensis	Repeat_9	43	64956	64998	plus	ycf3-ycf1
Coleocephalocereus fluminensis	Repeat_9	43	65004	65046	plus	ycf3-ycf1
Coleocephalocereus fluminensis	Repeat_9	43	115965	115923	minus	accD
Coleocephalocereus fluminensis	Repeat_9	43	116013	115971	minus	accD
Coleocephalocereus fluminensis	Repeat_10	42	84319	84360	plus	ycf1
Coleocephalocereus fluminensis	Repeat_10	42	84361	84402	plus	ycf1
Coleocephalocereus fluminensis	Repeat_11	41	84320	84360	plus	ycf1
Coleocephalocereus fluminensis	Repeat_11	41	84362	84402	plus	ycf1
Coleocephalocereus fluminensis	Repeat_11	41	84383	84423	plus	ycf1
Coleocephalocereus fluminensis	Repeat_12	37	84353	84389	plus	ycf1
Coleocephalocereus fluminensis	Repeat_12	37	84455	84491	plus	ycf1
Coleocephalocereus fluminensis	Repeat_13	32	84431	84462	plus	ycf1
Coleocephalocereus fluminensis	Repeat_13	32	84491	84522	plus	ycf1
Coleocephalocereus fluminensis	Repeat_14	32	80674	80705	plus	ycf1
Coleocephalocereus fluminensis	Repeat_14	32	80686	80717	plus	ycf1
Coleocephalocereus fluminensis	Repeat_14	32	80698	80729	plus	ycf1
Coleocephalocereus fluminensis	Repeat_15	32	65000	65031	plus	ycf3-ycf1
Coleocephalocereus fluminensis	Repeat_15	32	65048	65079	plus	ycf3-ycf1
Coleocephalocereus fluminensis	Repeat_15	32	115921	115890	minus	accD
Coleocephalocereus fluminensis	Repeat_15	32	115969	115938	minus	accD
Coleocephalocereus fluminensis	Repeat_16	31	84488	84518	plus	ycf1
Coleocephalocereus fluminensis	Repeat_16	31	84509	84539	plus	ycf1
Coleocephalocereus fluminensis	Repeat_17	31	1430	1460	plus	rps19
Coleocephalocereus fluminensis	Repeat_17	31	1451	1481	plus	rps19
Coleocephalocereus fluminensis	Repeat_18	30	117916	117887	minus	trnM-CAU-atpB
Coleocephalocereus fluminensis	Repeat_18	30	117931	117902	minus	trnM-CAU-atpB
Coleocephalocereus fluminensis	Repeat_18	30	63038	63067	plus	ycf3
Coleocephalocereus fluminensis	Repeat_18	30	63053	63082	plus	ycf3
Coleocephalocereus fluminensis	Repeat_19	30	21902	21931	plus	psbI
Coleocephalocereus fluminensis	Repeat_19	30	52592	52563	minus	ycf3
Coleocephalocereus fluminensis	Repeat_19	30	128377	128406	plus	trnS-GCU-rps4
Copiapoa hypogaea	Repeat_1	14420	82846	97265	plus	IR region
Copiapoa hypogaea	Repeat_1	14420	132285	117866	minus	IR region
Copiapoa hypogaea	Repeat_2	396	7808	8203	plus	trnS-GCU
Copiapoa hypogaea	Repeat_2	396	70384	69989	minus	clpP
Copiapoa hypogaea	Repeat_3	278	70032	69755	minus	clpP
Copiapoa hypogaea	Repeat_3	278	8205	8482	plus	trnT-CGU
Copiapoa hypogaea	Repeat_4	170	8484	8653	plus	trnT-CGU
Copiapoa hypogaea	Repeat_4	170	69753	69584	minus	clpP-psbB
Copiapoa hypogaea	Repeat_5	136	13299	13434	plus	atpI-rps2
Copiapoa hypogaea	Repeat_5	136	54545	54410	minus	atpH
Copiapoa hypogaea	Repeat_6	111	13154	13264	plus	atpI
Copiapoa hypogaea	Repeat_6	111	54690	54580	minus	atpH
Copiapoa hypogaea	Repeat_7	89	54856	54944	plus	atpH-accD
Copiapoa hypogaea	Repeat_7	89	54930	55018	plus	atpH-accD
Copiapoa hypogaea	Repeat_8	88	56553	56640	plus	accD
Copiapoa hypogaea	Repeat_8	88	56589	56676	plus	accD
Copiapoa hypogaea	Repeat_9	86	8160	8245	plus	trnS-GCU-trnT-CGU
Copiapoa hypogaea	Repeat_9	86	8163	8248	plus	trnS-GCU-trnT-CGU
Copiapoa hypogaea	Repeat_10	83	8160	8242	plus	trnS-GCU-trnT-CGU
Copiapoa hypogaea	Repeat_10	83	8163	8245	plus	trnS-GCU-trnT-CGU
Copiapoa hypogaea	Repeat_10	83	8166	8248	plus	trnS-GCU-trnT-CGU
Copiapoa hypogaea	Repeat_11	82	57216	57297	plus	accD
Copiapoa hypogaea	Repeat_11	82	57264	57345	plus	accD
Copiapoa hypogaea	Repeat_12	80	8160	8239	plus	trnS-GCU-trnT-CGU
Copiapoa hypogaea	Repeat_12	80	8163	8242	plus	trnS-GCU-trnT-CGU
Copiapoa hypogaea	Repeat_12	80	8166	8245	plus	trnS-GCU-trnT-CGU
Copiapoa hypogaea	Repeat_12	80	8169	8248	plus	trnS-GCU-trnT-CGU
Copiapoa hypogaea	Repeat_13	77	8160	8236	plus	trnS-GCU-trnT-CGU
Copiapoa hypogaea	Repeat_13	77	8163	8239	plus	trnS-GCU-trnT-CGU
Copiapoa hypogaea	Repeat_13	77	8166	8242	plus	trnS-GCU-trnT-CGU
Copiapoa hypogaea	Repeat_13	77	8169	8245	plus	trnS-GCU-trnT-CGU
Copiapoa hypogaea	Repeat_13	77	8172	8248	plus	trnS-GCU-trnT-CGU
Copiapoa hypogaea	Repeat_14	74	8160	8233	plus	trnS-GCU-trnT-CGU
Copiapoa hypogaea	Repeat_14	74	8163	8236	plus	trnS-GCU-trnT-CGU
Copiapoa hypogaea	Repeat_14	74	8166	8239	plus	trnS-GCU-trnT-CGU
Copiapoa hypogaea	Repeat_14	74	8169	8242	plus	trnS-GCU-trnT-CGU
Copiapoa hypogaea	Repeat_14	74	8172	8245	plus	trnS-GCU-trnT-CGU
Copiapoa hypogaea	Repeat_14	74	8175	8248	plus	trnS-GCU-trnT-CGU
Copiapoa hypogaea	Repeat_15	71	8160	8230	plus	trnS-GCU-trnT-CGU
Copiapoa hypogaea	Repeat_15	71	8163	8233	plus	trnS-GCU-trnT-CGU
Copiapoa hypogaea	Repeat_15	71	8166	8236	plus	trnS-GCU-trnT-CGU
Copiapoa hypogaea	Repeat_15	71	8169	8239	plus	trnS-GCU-trnT-CGU
Copiapoa hypogaea	Repeat_15	71	8172	8242	plus	trnS-GCU-trnT-CGU
Copiapoa hypogaea	Repeat_15	71	8175	8245	plus	trnS-GCU-trnT-CGU
Copiapoa hypogaea	Repeat_15	71	8178	8248	plus	trnT-CGU
Copiapoa hypogaea	Repeat_16	71	7166	7236	plus	psbI-trnS-GCU
Copiapoa hypogaea	Repeat_16	71	7287	7357	plus	psbI-trnS-GCU
Copiapoa hypogaea	Repeat_17	68	8160	8227	plus	trnS-GCU-trnT-CGU
Copiapoa hypogaea	Repeat_17	68	8163	8230	plus	trnS-GCU-trnT-CGU
Copiapoa hypogaea	Repeat_17	68	8166	8233	plus	trnS-GCU-trnT-CGU
Copiapoa hypogaea	Repeat_17	68	8169	8236	plus	trnS-GCU-trnT-CGU
Copiapoa hypogaea	Repeat_17	68	8172	8239	plus	trnS-GCU-trnT-CGU
Copiapoa hypogaea	Repeat_17	68	8175	8242	plus	trnS-GCU-trnT-CGU
Copiapoa hypogaea	Repeat_17	68	8178	8245	plus	trnT-CGU
Copiapoa hypogaea	Repeat_17	68	8181	8248	plus	trnT-CGU
Copiapoa hypogaea	Repeat_18	65	8160	8224	plus	trnS-GCU-trnT-CGU
Copiapoa hypogaea	Repeat_18	65	8163	8227	plus	trnS-GCU-trnT-CGU
Copiapoa hypogaea	Repeat_18	65	8166	8230	plus	trnS-GCU-trnT-CGU
Copiapoa hypogaea	Repeat_18	65	8169	8233	plus	trnS-GCU-trnT-CGU
Copiapoa hypogaea	Repeat_18	65	8172	8236	plus	trnS-GCU-trnT-CGU
Copiapoa hypogaea	Repeat_18	65	8175	8239	plus	trnS-GCU-trnT-CGU
Copiapoa hypogaea	Repeat_18	65	8178	8242	plus	trnT-CGU
Copiapoa hypogaea	Repeat_18	65	8181	8245	plus	trnT-CGU
Copiapoa hypogaea	Repeat_18	65	8184	8248	plus	trnT-CGU
Copiapoa hypogaea	Repeat_19	64	57361	57424	plus	accD
Copiapoa hypogaea	Repeat_19	64	57511	57574	plus	accD
Copiapoa hypogaea	Repeat_20	62	82589	82650	plus	rps19
Copiapoa hypogaea	Repeat_20	62	82610	82671	plus	rps19
Copiapoa hypogaea	Repeat_21	62	8160	8221	plus	trnS-GCU-trnT-CGU
Copiapoa hypogaea	Repeat_21	62	8163	8224	plus	trnS-GCU-trnT-CGU
Copiapoa hypogaea	Repeat_21	62	8166	8227	plus	trnS-GCU-trnT-CGU
Copiapoa hypogaea	Repeat_21	62	8169	8230	plus	trnS-GCU-trnT-CGU
Copiapoa hypogaea	Repeat_21	62	8172	8233	plus	trnS-GCU-trnT-CGU
Copiapoa hypogaea	Repeat_21	62	8175	8236	plus	trnS-GCU-trnT-CGU
Copiapoa hypogaea	Repeat_21	62	8178	8239	plus	trnT-CGU
Copiapoa hypogaea	Repeat_21	62	8181	8242	plus	trnT-CGU
Copiapoa hypogaea	Repeat_21	62	8184	8245	plus	trnT-CGU
Copiapoa hypogaea	Repeat_21	62	8187	8248	plus	trnT-CGU
Copiapoa hypogaea	Repeat_22	59	8160	8218	plus	trnS-GCU-trnT-CGU
Copiapoa hypogaea	Repeat_22	59	8163	8221	plus	trnS-GCU-trnT-CGU
Copiapoa hypogaea	Repeat_22	59	8166	8224	plus	trnS-GCU-trnT-CGU
Copiapoa hypogaea	Repeat_22	59	8169	8227	plus	trnS-GCU-trnT-CGU
Copiapoa hypogaea	Repeat_22	59	8172	8230	plus	trnS-GCU-trnT-CGU
Copiapoa hypogaea	Repeat_22	59	8175	8233	plus	trnS-GCU-trnT-CGU
Copiapoa hypogaea	Repeat_22	59	8178	8236	plus	trnT-CGU
Copiapoa hypogaea	Repeat_22	59	8181	8239	plus	trnT-CGU
Copiapoa hypogaea	Repeat_22	59	8184	8242	plus	trnT-CGU
Copiapoa hypogaea	Repeat_22	59	8187	8245	plus	trnT-CGU
Copiapoa hypogaea	Repeat_22	59	8190	8248	plus	trnT-CGU
Copiapoa hypogaea	Repeat_23	56	8160	8215	plus	trnS-GCU-trnT-CGU
Copiapoa hypogaea	Repeat_23	56	8163	8218	plus	trnS-GCU-trnT-CGU
Copiapoa hypogaea	Repeat_23	56	8166	8221	plus	trnS-GCU-trnT-CGU
Copiapoa hypogaea	Repeat_23	56	8169	8224	plus	trnS-GCU-trnT-CGU
Copiapoa hypogaea	Repeat_23	56	8172	8227	plus	trnS-GCU-trnT-CGU
Copiapoa hypogaea	Repeat_23	56	8175	8230	plus	trnS-GCU-trnT-CGU
Copiapoa hypogaea	Repeat_23	56	8178	8233	plus	trnT-CGU
Copiapoa hypogaea	Repeat_23	56	8181	8236	plus	trnT-CGU
Copiapoa hypogaea	Repeat_23	56	8184	8239	plus	trnT-CGU
Copiapoa hypogaea	Repeat_23	56	8187	8242	plus	trnT-CGU
Copiapoa hypogaea	Repeat_23	56	8190	8245	plus	trnT-CGU
Copiapoa hypogaea	Repeat_23	56	8193	8248	plus	trnT-CGU
Copiapoa hypogaea	Repeat_24	55	56487	56541	plus	accD
Copiapoa hypogaea	Repeat_24	55	56520	56574	plus	accD
Copiapoa hypogaea	Repeat_25	53	8160	8212	plus	trnS-GCU-trnT-CGU
Copiapoa hypogaea	Repeat_25	53	8163	8215	plus	trnS-GCU-trnT-CGU
Copiapoa hypogaea	Repeat_25	53	8166	8218	plus	trnS-GCU-trnT-CGU
Copiapoa hypogaea	Repeat_25	53	8169	8221	plus	trnS-GCU-trnT-CGU
Copiapoa hypogaea	Repeat_25	53	8172	8224	plus	trnS-GCU-trnT-CGU
Copiapoa hypogaea	Repeat_25	53	8175	8227	plus	trnS-GCU-trnT-CGU
Copiapoa hypogaea	Repeat_25	53	8178	8230	plus	trnT-CGU
Copiapoa hypogaea	Repeat_25	53	8181	8233	plus	trnT-CGU
Copiapoa hypogaea	Repeat_25	53	8184	8236	plus	trnT-CGU
Copiapoa hypogaea	Repeat_25	53	8187	8239	plus	trnT-CGU
Copiapoa hypogaea	Repeat_25	53	8190	8242	plus	trnT-CGU
Copiapoa hypogaea	Repeat_25	53	8193	8245	plus	trnT-CGU
Copiapoa hypogaea	Repeat_25	53	8196	8248	plus	trnT-CGU
Copiapoa hypogaea	Repeat_26	52	56553	56604	plus	accD
Copiapoa hypogaea	Repeat_26	52	56589	56640	plus	accD
Copiapoa hypogaea	Repeat_26	52	56625	56676	plus	accD
Copiapoa hypogaea	Repeat_27	51	67792	67842	plus	rps18
Copiapoa hypogaea	Repeat_27	51	67816	67866	plus	rps18
Copiapoa hypogaea	Repeat_28	51	55143	55193	plus	atpH-accD
Copiapoa hypogaea	Repeat_28	51	55194	55244	plus	accD
Copiapoa hypogaea	Repeat_29	50	8160	8209	plus	trnS-GCU-trnT-CGU
Copiapoa hypogaea	Repeat_29	50	8163	8212	plus	trnS-GCU-trnT-CGU
Copiapoa hypogaea	Repeat_29	50	8166	8215	plus	trnS-GCU-trnT-CGU
Copiapoa hypogaea	Repeat_29	50	8169	8218	plus	trnS-GCU-trnT-CGU
Copiapoa hypogaea	Repeat_29	50	8172	8221	plus	trnS-GCU-trnT-CGU
Copiapoa hypogaea	Repeat_29	50	8175	8224	plus	trnS-GCU-trnT-CGU
Copiapoa hypogaea	Repeat_29	50	8178	8227	plus	trnT-CGU
Copiapoa hypogaea	Repeat_29	50	8181	8230	plus	trnT-CGU
Copiapoa hypogaea	Repeat_29	50	8184	8233	plus	trnT-CGU
Copiapoa hypogaea	Repeat_29	50	8187	8236	plus	trnT-CGU
Copiapoa hypogaea	Repeat_29	50	8190	8239	plus	trnT-CGU
Copiapoa hypogaea	Repeat_29	50	8193	8242	plus	trnT-CGU
Copiapoa hypogaea	Repeat_29	50	8196	8245	plus	trnT-CGU
Copiapoa hypogaea	Repeat_29	50	8199	8248	plus	trnT-CGU
Copiapoa hypogaea	Repeat_30	47	8160	8206	plus	trnS-GCU-trnT-CGU
Copiapoa hypogaea	Repeat_30	47	8163	8209	plus	trnS-GCU-trnT-CGU
Copiapoa hypogaea	Repeat_30	47	8166	8212	plus	trnS-GCU-trnT-CGU
Copiapoa hypogaea	Repeat_30	47	8169	8215	plus	trnS-GCU-trnT-CGU
Copiapoa hypogaea	Repeat_30	47	8172	8218	plus	trnS-GCU-trnT-CGU
Copiapoa hypogaea	Repeat_30	47	8175	8221	plus	trnS-GCU-trnT-CGU
Copiapoa hypogaea	Repeat_30	47	8178	8224	plus	trnT-CGU
Copiapoa hypogaea	Repeat_30	47	8181	8227	plus	trnT-CGU
Copiapoa hypogaea	Repeat_30	47	8184	8230	plus	trnT-CGU
Copiapoa hypogaea	Repeat_30	47	8187	8233	plus	trnT-CGU
Copiapoa hypogaea	Repeat_30	47	8190	8236	plus	trnT-CGU
Copiapoa hypogaea	Repeat_30	47	8193	8239	plus	trnT-CGU
Copiapoa hypogaea	Repeat_30	47	8196	8242	plus	trnT-CGU
Copiapoa hypogaea	Repeat_30	47	8199	8245	plus	trnT-CGU
Copiapoa hypogaea	Repeat_30	47	8202	8248	plus	trnT-CGU
Copiapoa hypogaea	Repeat_31	46	56504	56549	plus	accD
Copiapoa hypogaea	Repeat_31	46	56660	56705	plus	accD
Copiapoa hypogaea	Repeat_32	45	57457	57501	plus	accD
Copiapoa hypogaea	Repeat_32	45	57484	57528	plus	accD
Copiapoa hypogaea	Repeat_33	44	57381	57424	plus	accD
Copiapoa hypogaea	Repeat_33	44	57504	57547	plus	accD
Copiapoa hypogaea	Repeat_33	44	57531	57574	plus	accD
Copiapoa hypogaea	Repeat_34	44	8160	8203	plus	trnS-GCU-trnT-CGU
Copiapoa hypogaea	Repeat_34	44	8163	8206	plus	trnS-GCU-trnT-CGU
Copiapoa hypogaea	Repeat_34	44	8166	8209	plus	trnS-GCU-trnT-CGU
Copiapoa hypogaea	Repeat_34	44	8169	8212	plus	trnS-GCU-trnT-CGU
Copiapoa hypogaea	Repeat_34	44	8172	8215	plus	trnS-GCU-trnT-CGU
Copiapoa hypogaea	Repeat_34	44	8175	8218	plus	trnS-GCU-trnT-CGU
Copiapoa hypogaea	Repeat_34	44	8178	8221	plus	trnT-CGU
Copiapoa hypogaea	Repeat_34	44	8181	8224	plus	trnT-CGU
Copiapoa hypogaea	Repeat_34	44	8184	8227	plus	trnT-CGU
Copiapoa hypogaea	Repeat_34	44	8187	8230	plus	trnT-CGU
Copiapoa hypogaea	Repeat_34	44	8190	8233	plus	trnT-CGU
Copiapoa hypogaea	Repeat_34	44	8193	8236	plus	trnT-CGU
Copiapoa hypogaea	Repeat_34	44	8196	8239	plus	trnT-CGU
Copiapoa hypogaea	Repeat_34	44	8199	8242	plus	trnT-CGU
Copiapoa hypogaea	Repeat_34	44	8202	8245	plus	trnT-CGU
Copiapoa hypogaea	Repeat_34	44	8205	8248	plus	trnT-CGU
Copiapoa hypogaea	Repeat_34	44	70032	69989	minus	clpP
Copiapoa hypogaea	Repeat_35	44	8160	8203	plus	trnS-GCU-trnT-CGU
Copiapoa hypogaea	Repeat_35	44	8163	8206	plus	trnS-GCU-trnT-CGU
Copiapoa hypogaea	Repeat_35	44	8166	8209	plus	trnS-GCU-trnT-CGU
Copiapoa hypogaea	Repeat_35	44	8169	8212	plus	trnS-GCU-trnT-CGU
Copiapoa hypogaea	Repeat_35	44	8172	8215	plus	trnS-GCU-trnT-CGU
Copiapoa hypogaea	Repeat_35	44	8175	8218	plus	trnS-GCU-trnT-CGU
Copiapoa hypogaea	Repeat_35	44	8178	8221	plus	trnT-CGU
Copiapoa hypogaea	Repeat_35	44	8181	8224	plus	trnT-CGU
Copiapoa hypogaea	Repeat_35	44	8184	8227	plus	trnT-CGU
Copiapoa hypogaea	Repeat_35	44	8187	8230	plus	trnT-CGU
Copiapoa hypogaea	Repeat_35	44	8190	8233	plus	trnT-CGU
Copiapoa hypogaea	Repeat_35	44	8193	8236	plus	trnT-CGU
Copiapoa hypogaea	Repeat_35	44	8196	8239	plus	trnT-CGU
Copiapoa hypogaea	Repeat_35	44	8199	8242	plus	trnT-CGU
Copiapoa hypogaea	Repeat_35	44	8202	8245	plus	trnT-CGU
Copiapoa hypogaea	Repeat_35	44	8205	8248	plus	trnT-CGU
Copiapoa hypogaea	Repeat_35	44	70032	69989	minus	clpP
Copiapoa hypogaea	Repeat_36	41	82589	82629	plus	rps19
Copiapoa hypogaea	Repeat_36	41	82610	82650	plus	rps19
Copiapoa hypogaea	Repeat_36	41	82631	82671	plus	rps19
Copiapoa hypogaea	Repeat_37	41	53320	53360	plus	atpE
Copiapoa hypogaea	Repeat_37	41	53359	53399	plus	atpE
Copiapoa hypogaea	Repeat_38	41	8160	8200	plus	trnS-GCU-trnT-CGU
Copiapoa hypogaea	Repeat_38	41	8163	8203	plus	trnS-GCU-trnT-CGU
Copiapoa hypogaea	Repeat_38	41	8166	8206	plus	trnS-GCU-trnT-CGU
Copiapoa hypogaea	Repeat_38	41	8169	8209	plus	trnS-GCU-trnT-CGU
Copiapoa hypogaea	Repeat_38	41	8172	8212	plus	trnS-GCU-trnT-CGU
Copiapoa hypogaea	Repeat_38	41	8175	8215	plus	trnS-GCU-trnT-CGU
Copiapoa hypogaea	Repeat_38	41	8178	8218	plus	trnT-CGU
Copiapoa hypogaea	Repeat_38	41	8181	8221	plus	trnT-CGU
Copiapoa hypogaea	Repeat_38	41	8184	8224	plus	trnT-CGU
Copiapoa hypogaea	Repeat_38	41	8187	8227	plus	trnT-CGU
Copiapoa hypogaea	Repeat_38	41	8190	8230	plus	trnT-CGU
Copiapoa hypogaea	Repeat_38	41	8193	8233	plus	trnT-CGU
Copiapoa hypogaea	Repeat_38	41	8196	8236	plus	trnT-CGU
Copiapoa hypogaea	Repeat_38	41	8199	8239	plus	trnT-CGU
Copiapoa hypogaea	Repeat_38	41	8202	8242	plus	trnT-CGU
Copiapoa hypogaea	Repeat_38	41	8205	8245	plus	trnT-CGU
Copiapoa hypogaea	Repeat_38	41	8208	8248	plus	trnT-CGU
Copiapoa hypogaea	Repeat_38	41	70029	69989	minus	clpP
Copiapoa hypogaea	Repeat_38	41	70032	69992	minus	clpP
Copiapoa hypogaea	Repeat_39	40	57205	57244	plus	accD
Copiapoa hypogaea	Repeat_39	40	57445	57484	plus	accD
Copiapoa hypogaea	Repeat_40	38	56504	56541	plus	accD
Copiapoa hypogaea	Repeat_40	38	56537	56574	plus	accD
Copiapoa hypogaea	Repeat_40	38	56660	56697	plus	accD
Copiapoa hypogaea	Repeat_41	38	55469	55506	plus	accD
Copiapoa hypogaea	Repeat_41	38	55484	55521	plus	accD
Copiapoa hypogaea	Repeat_42	38	8160	8197	plus	trnS-GCU-trnT-CGU
Copiapoa hypogaea	Repeat_42	38	8163	8200	plus	trnS-GCU-trnT-CGU
Copiapoa hypogaea	Repeat_42	38	8166	8203	plus	trnS-GCU-trnT-CGU
Copiapoa hypogaea	Repeat_42	38	8169	8206	plus	trnS-GCU-trnT-CGU
Copiapoa hypogaea	Repeat_42	38	8172	8209	plus	trnS-GCU-trnT-CGU
Copiapoa hypogaea	Repeat_42	38	8175	8212	plus	trnS-GCU-trnT-CGU
Copiapoa hypogaea	Repeat_42	38	8178	8215	plus	trnT-CGU
Copiapoa hypogaea	Repeat_42	38	8181	8218	plus	trnT-CGU
Copiapoa hypogaea	Repeat_42	38	8184	8221	plus	trnT-CGU
Copiapoa hypogaea	Repeat_42	38	8187	8224	plus	trnT-CGU
Copiapoa hypogaea	Repeat_42	38	8190	8227	plus	trnT-CGU
Copiapoa hypogaea	Repeat_42	38	8193	8230	plus	trnT-CGU
Copiapoa hypogaea	Repeat_42	38	8196	8233	plus	trnT-CGU
Copiapoa hypogaea	Repeat_42	38	8199	8236	plus	trnT-CGU
Copiapoa hypogaea	Repeat_42	38	8202	8239	plus	trnT-CGU
Copiapoa hypogaea	Repeat_42	38	8205	8242	plus	trnT-CGU
Copiapoa hypogaea	Repeat_42	38	8208	8245	plus	trnT-CGU
Copiapoa hypogaea	Repeat_42	38	8211	8248	plus	trnT-CGU
Copiapoa hypogaea	Repeat_42	38	70026	69989	minus	clpP
Copiapoa hypogaea	Repeat_42	38	70029	69992	minus	clpP
Copiapoa hypogaea	Repeat_42	38	70032	69995	minus	clpP
Copiapoa hypogaea	Repeat_43	37	57361	57397	plus	accD
Copiapoa hypogaea	Repeat_43	37	57388	57424	plus	accD
Copiapoa hypogaea	Repeat_43	37	57511	57547	plus	accD
Copiapoa hypogaea	Repeat_43	37	57538	57574	plus	accD
Copiapoa hypogaea	Repeat_44	35	8160	8194	plus	trnS-GCU-trnT-CGU
Copiapoa hypogaea	Repeat_44	35	8163	8197	plus	trnS-GCU-trnT-CGU
Copiapoa hypogaea	Repeat_44	35	8166	8200	plus	trnS-GCU-trnT-CGU
Copiapoa hypogaea	Repeat_44	35	8169	8203	plus	trnS-GCU-trnT-CGU
Copiapoa hypogaea	Repeat_44	35	8172	8206	plus	trnS-GCU-trnT-CGU
Copiapoa hypogaea	Repeat_44	35	8175	8209	plus	trnS-GCU-trnT-CGU
Copiapoa hypogaea	Repeat_44	35	8178	8212	plus	trnT-CGU
Copiapoa hypogaea	Repeat_44	35	8181	8215	plus	trnT-CGU
Copiapoa hypogaea	Repeat_44	35	8184	8218	plus	trnT-CGU
Copiapoa hypogaea	Repeat_44	35	8187	8221	plus	trnT-CGU
Copiapoa hypogaea	Repeat_44	35	8190	8224	plus	trnT-CGU
Copiapoa hypogaea	Repeat_44	35	8193	8227	plus	trnT-CGU
Copiapoa hypogaea	Repeat_44	35	8196	8230	plus	trnT-CGU
Copiapoa hypogaea	Repeat_44	35	8199	8233	plus	trnT-CGU
Copiapoa hypogaea	Repeat_44	35	8202	8236	plus	trnT-CGU
Copiapoa hypogaea	Repeat_44	35	8205	8239	plus	trnT-CGU
Copiapoa hypogaea	Repeat_44	35	8208	8242	plus	trnT-CGU
Copiapoa hypogaea	Repeat_44	35	8211	8245	plus	trnT-CGU
Copiapoa hypogaea	Repeat_44	35	8214	8248	plus	trnT-CGU
Copiapoa hypogaea	Repeat_44	35	70023	69989	minus	clpP
Copiapoa hypogaea	Repeat_44	35	70026	69992	minus	clpP
Copiapoa hypogaea	Repeat_44	35	70029	69995	minus	clpP
Copiapoa hypogaea	Repeat_44	35	70032	69998	minus	clpP
Copiapoa hypogaea	Repeat_45	34	57216	57249	plus	accD
Copiapoa hypogaea	Repeat_45	34	57264	57297	plus	accD
Copiapoa hypogaea	Repeat_45	34	57312	57345	plus	accD
Copiapoa hypogaea	Repeat_46	34	57139	57172	plus	accD
Copiapoa hypogaea	Repeat_46	34	57187	57220	plus	accD
Copiapoa hypogaea	Repeat_47	34	51719	51752	plus	atpB-atpE
Copiapoa hypogaea	Repeat_47	34	51735	51768	plus	atpB-atpE
Copiapoa hypogaea	Repeat_48	33	56900	56932	plus	accD
Copiapoa hypogaea	Repeat_48	33	56957	56989	plus	accD
Copiapoa hypogaea	Repeat_49	32	54359	54390	plus	atpH-atpE
Copiapoa hypogaea	Repeat_49	32	54804	54835	plus	atpH-accD
Copiapoa hypogaea	Repeat_50	32	8160	8191	plus	trnS-GCU-trnT-CGU
Copiapoa hypogaea	Repeat_50	32	8163	8194	plus	trnS-GCU-trnT-CGU
Copiapoa hypogaea	Repeat_50	32	8166	8197	plus	trnS-GCU-trnT-CGU
Copiapoa hypogaea	Repeat_50	32	8169	8200	plus	trnS-GCU-trnT-CGU
Copiapoa hypogaea	Repeat_50	32	8172	8203	plus	trnS-GCU-trnT-CGU
Copiapoa hypogaea	Repeat_50	32	8175	8206	plus	trnS-GCU-trnT-CGU
Copiapoa hypogaea	Repeat_50	32	8178	8209	plus	trnT-CGU
Copiapoa hypogaea	Repeat_50	32	8181	8212	plus	trnT-CGU
Copiapoa hypogaea	Repeat_50	32	8184	8215	plus	trnT-CGU
Copiapoa hypogaea	Repeat_50	32	8187	8218	plus	trnT-CGU
Copiapoa hypogaea	Repeat_50	32	8190	8221	plus	trnT-CGU
Copiapoa hypogaea	Repeat_50	32	8193	8224	plus	trnT-CGU
Copiapoa hypogaea	Repeat_50	32	8196	8227	plus	trnT-CGU
Copiapoa hypogaea	Repeat_50	32	8199	8230	plus	trnT-CGU
Copiapoa hypogaea	Repeat_50	32	8202	8233	plus	trnT-CGU
Copiapoa hypogaea	Repeat_50	32	8205	8236	plus	trnT-CGU
Copiapoa hypogaea	Repeat_50	32	8208	8239	plus	trnT-CGU
Copiapoa hypogaea	Repeat_50	32	8211	8242	plus	trnT-CGU
Copiapoa hypogaea	Repeat_50	32	8214	8245	plus	trnT-CGU
Copiapoa hypogaea	Repeat_50	32	8217	8248	plus	trnT-CGU
Copiapoa hypogaea	Repeat_50	32	70020	69989	minus	clpP
Copiapoa hypogaea	Repeat_50	32	70023	69992	minus	clpP
Copiapoa hypogaea	Repeat_50	32	70026	69995	minus	clpP
Copiapoa hypogaea	Repeat_50	32	70029	69998	minus	clpP
Copiapoa hypogaea	Repeat_50	32	70032	70001	minus	clpP
Copiapoa hypogaea	Repeat_51	31	82652	82682	plus	rps19
Copiapoa hypogaea	Repeat_51	31	82673	82703	plus	rps19
Copiapoa hypogaea	Repeat_52	31	54718	54688	minus	atpH-accD
Copiapoa hypogaea	Repeat_52	31	13147	13177	plus	atpI
Copiapoa hypogaea	Repeat_53	31	70416	70386	minus	clpP
Copiapoa hypogaea	Repeat_53	31	7776	7806	plus	trnS-GCU
Copiapoa hypogaea	Repeat_54	30	72745	72774	plus	psbN
Copiapoa hypogaea	Repeat_54	30	72774	72745	minus	psbN
Copiapoa hypogaea	Repeat_55	30	57205	57234	plus	accD
Copiapoa hypogaea	Repeat_55	30	57349	57378	plus	accD
Copiapoa hypogaea	Repeat_55	30	57445	57474	plus	accD
Copiapoa hypogaea	Repeat_56	30	56487	56516	plus	accD
Copiapoa hypogaea	Repeat_56	30	56520	56549	plus	accD
Copiapoa hypogaea	Repeat_56	30	56676	56705	plus	accD
Copiapoa hypogaea	Repeat_57	30	7575	7604	plus	trnS-GCU
Copiapoa hypogaea	Repeat_57	30	33717	33746	plus	trnS-GGA-ycf3
Deamia testudo	Repeat_1	8864	81372	90235	plus	IR region
Deamia testudo	Repeat_1	8864	121008	112145	minus	IR region
Deamia testudo	Repeat_2	192	54576	54767	plus	trnF-GAA-trnL-UAA
Deamia testudo	Repeat_2	192	107532	107723	plus	trnV-GAC-ycf15
Deamia testudo	Repeat_3	135	48743	48877	plus	atpE-atpB
Deamia testudo	Repeat_3	135	48813	48947	plus	atpE-atpB
Deamia testudo	Repeat_4	128	60952	61079	plus	petA
Deamia testudo	Repeat_4	128	99102	99229	plus	rpl32-trnN-GUU
Deamia testudo	Repeat_5	124	46519	46642	plus	accD
Deamia testudo	Repeat_5	124	46555	46678	plus	accD
Deamia testudo	Repeat_6	117	93316	93432	plus	rps15-psaC
Deamia testudo	Repeat_6	117	93346	93462	plus	rps15-psaC
Deamia testudo	Repeat_7	99	48928	49026	plus	atpE-atpB
Deamia testudo	Repeat_7	99	49007	49105	plus	atpE-atpB
Deamia testudo	Repeat_8	88	46519	46606	plus	accD
Deamia testudo	Repeat_8	88	46555	46642	plus	accD
Deamia testudo	Repeat_8	88	46591	46678	plus	accD
Deamia testudo	Repeat_9	87	93316	93402	plus	rps15-psaC
Deamia testudo	Repeat_9	87	93346	93432	plus	rps15-psaC
Deamia testudo	Repeat_9	87	93376	93462	plus	rps15-psaC
Deamia testudo	Repeat_10	86	46920	47005	plus	accD
Deamia testudo	Repeat_10	86	47118	47203	plus	accD
Deamia testudo	Repeat_11	85	46907	46991	plus	accD
Deamia testudo	Repeat_11	85	47129	47213	plus	accD
Deamia testudo	Repeat_12	78	48710	48787	plus	atpE-atpB
Deamia testudo	Repeat_12	78	48920	48997	plus	atpE-atpB
Deamia testudo	Repeat_13	76	47348	47423	plus	accD
Deamia testudo	Repeat_13	76	47372	47447	plus	accD
Deamia testudo	Repeat_14	75	46907	46981	plus	accD
Deamia testudo	Repeat_14	75	46931	47005	plus	accD
Deamia testudo	Repeat_14	75	47129	47203	plus	accD
Deamia testudo	Repeat_15	72	79838	79909	plus	rps19
Deamia testudo	Repeat_15	72	79880	79951	plus	rps19
Deamia testudo	Repeat_16	72	46920	46991	plus	accD
Deamia testudo	Repeat_16	72	47118	47189	plus	accD
Deamia testudo	Repeat_16	72	47142	47213	plus	accD
Deamia testudo	Repeat_17	70	48718	48787	plus	atpE-atpB
Deamia testudo	Repeat_17	70	48928	48997	plus	atpE-atpB
Deamia testudo	Repeat_17	70	49007	49076	plus	atpE-atpB
Deamia testudo	Repeat_18	67	67692	67626	minus	psbB
Deamia testudo	Repeat_18	67	8736	8802	plus	clpP
Deamia testudo	Repeat_19	65	48743	48807	plus	atpE-atpB
Deamia testudo	Repeat_19	65	48813	48877	plus	atpE-atpB
Deamia testudo	Repeat_19	65	48883	48947	plus	atpE-atpB
Deamia testudo	Repeat_20	65	8947	9011	plus	trnT-CGU
Deamia testudo	Repeat_20	65	67556	67492	minus	psbB
Deamia testudo	Repeat_21	62	54150	54211	plus	trnF-GAA-trnL-UAA
Deamia testudo	Repeat_21	62	54199	54260	plus	trnF-GAA-trnL-UAA
Deamia testudo	Repeat_22	62	46920	46981	plus	accD
Deamia testudo	Repeat_22	62	46944	47005	plus	accD
Deamia testudo	Repeat_22	62	47118	47179	plus	accD
Deamia testudo	Repeat_22	62	47142	47203	plus	accD
Deamia testudo	Repeat_23	61	46907	46967	plus	accD
Deamia testudo	Repeat_23	61	46931	46991	plus	accD
Deamia testudo	Repeat_23	61	47129	47189	plus	accD
Deamia testudo	Repeat_23	61	47153	47213	plus	accD
Deamia testudo	Repeat_24	61	46883	46943	plus	accD
Deamia testudo	Repeat_24	61	47195	47255	plus	accD
Deamia testudo	Repeat_25	57	93316	93372	plus	rps15-psaC
Deamia testudo	Repeat_25	57	93346	93402	plus	rps15-psaC
Deamia testudo	Repeat_25	57	93376	93432	plus	rps15-psaC
Deamia testudo	Repeat_25	57	93406	93462	plus	rps15-psaC
Deamia testudo	Repeat_26	53	79911	79963	plus	rps19
Deamia testudo	Repeat_26	53	79932	79984	plus	rps19
Deamia testudo	Repeat_27	52	47348	47399	plus	accD
Deamia testudo	Repeat_27	52	47372	47423	plus	accD
Deamia testudo	Repeat_27	52	47396	47447	plus	accD
Deamia testudo	Repeat_28	52	46519	46570	plus	accD
Deamia testudo	Repeat_28	52	46555	46606	plus	accD
Deamia testudo	Repeat_28	52	46591	46642	plus	accD
Deamia testudo	Repeat_28	52	46627	46678	plus	accD
Deamia testudo	Repeat_29	51	46907	46957	plus	accD
Deamia testudo	Repeat_29	51	46931	46981	plus	accD
Deamia testudo	Repeat_29	51	46955	47005	plus	accD
Deamia testudo	Repeat_29	51	47129	47179	plus	accD
Deamia testudo	Repeat_29	51	47153	47203	plus	accD
Deamia testudo	Repeat_30	50	90242	90291	plus	rps15-psaC
Deamia testudo	Repeat_30	50	90269	90318	plus	rps15-psaC
Deamia testudo	Repeat_31	48	46920	46967	plus	accD
Deamia testudo	Repeat_31	48	46944	46991	plus	accD
Deamia testudo	Repeat_31	48	47118	47165	plus	accD
Deamia testudo	Repeat_31	48	47142	47189	plus	accD
Deamia testudo	Repeat_31	48	47166	47213	plus	accD
Deamia testudo	Repeat_32	46	47065	47110	plus	accD
Deamia testudo	Repeat_32	46	47116	47161	plus	accD
Deamia testudo	Repeat_33	45	48743	48787	plus	atpE-atpB
Deamia testudo	Repeat_33	45	48813	48857	plus	atpE-atpB
Deamia testudo	Repeat_33	45	48883	48927	plus	atpE-atpB
Deamia testudo	Repeat_33	45	48953	48997	plus	atpE-atpB
Deamia testudo	Repeat_33	45	49032	49076	plus	atpE-atpB
Deamia testudo	Repeat_34	45	45851	45895	plus	accD
Deamia testudo	Repeat_34	45	45926	45970	plus	accD
Deamia testudo	Repeat_35	44	46920	46963	plus	accD
Deamia testudo	Repeat_35	44	46944	46987	plus	accD
Deamia testudo	Repeat_35	44	47067	47110	plus	accD
Deamia testudo	Repeat_35	44	47118	47161	plus	accD
Deamia testudo	Repeat_35	44	47142	47185	plus	accD
Deamia testudo	Repeat_35	44	47166	47209	plus	accD
Deamia testudo	Repeat_36	43	48788	48830	plus	atpE-atpB
Deamia testudo	Repeat_36	43	48858	48900	plus	atpE-atpB
Deamia testudo	Repeat_36	43	49086	49128	plus	atpE-atpB
Deamia testudo	Repeat_37	42	47177	47218	plus	accD
Deamia testudo	Repeat_37	42	47219	47260	plus	accD
Deamia testudo	Repeat_38	41	93272	93312	plus	rps15-psaC
Deamia testudo	Repeat_38	41	93302	93342	plus	rps15-psaC
Deamia testudo	Repeat_39	41	79869	79909	plus	rps19
Deamia testudo	Repeat_39	41	79911	79951	plus	rps19
Deamia testudo	Repeat_39	41	79932	79972	plus	rps19
Deamia testudo	Repeat_40	41	9049	9089	plus	trnT-CGU
Deamia testudo	Repeat_40	41	67454	67414	minus	psbB
Deamia testudo	Repeat_41	39	80117	80155	plus	rps19
Deamia testudo	Repeat_41	39	81372	81410	plus	rpl2
Deamia testudo	Repeat_41	39	121008	120970	minus	trnM-CAU-ycf2
Deamia testudo	Repeat_42	38	46920	46957	plus	accD
Deamia testudo	Repeat_42	38	46944	46981	plus	accD
Deamia testudo	Repeat_42	38	46968	47005	plus	accD
Deamia testudo	Repeat_42	38	47067	47104	plus	accD
Deamia testudo	Repeat_42	38	47118	47155	plus	accD
Deamia testudo	Repeat_42	38	47142	47179	plus	accD
Deamia testudo	Repeat_42	38	47166	47203	plus	accD
Deamia testudo	Repeat_43	38	45403	45440	plus	accD
Deamia testudo	Repeat_43	38	45430	45467	plus	accD
Deamia testudo	Repeat_44	37	93286	93322	plus	rps15-psaC
Deamia testudo	Repeat_44	37	93436	93472	plus	rps15-psaC
Deamia testudo	Repeat_45	37	46907	46943	plus	accD
Deamia testudo	Repeat_45	37	46931	46967	plus	accD
Deamia testudo	Repeat_45	37	46955	46991	plus	accD
Deamia testudo	Repeat_45	37	47129	47165	plus	accD
Deamia testudo	Repeat_45	37	47153	47189	plus	accD
Deamia testudo	Repeat_45	37	47177	47213	plus	accD
Deamia testudo	Repeat_45	37	47219	47255	plus	accD
Deamia testudo	Repeat_46	37	46907	46943	plus	accD
Deamia testudo	Repeat_46	37	46931	46967	plus	accD
Deamia testudo	Repeat_46	37	46955	46991	plus	accD
Deamia testudo	Repeat_46	37	47129	47165	plus	accD
Deamia testudo	Repeat_46	37	47153	47189	plus	accD
Deamia testudo	Repeat_46	37	47177	47213	plus	accD
Deamia testudo	Repeat_46	37	47219	47255	plus	accD
Deamia testudo	Repeat_47	35	93009	93043	plus	rps15-psaC
Deamia testudo	Repeat_47	35	93072	93106	plus	rps15-psaC
Deamia testudo	Repeat_48	33	46907	46939	plus	accD
Deamia testudo	Repeat_48	33	46931	46963	plus	accD
Deamia testudo	Repeat_48	33	46955	46987	plus	accD
Deamia testudo	Repeat_48	33	47078	47110	plus	accD
Deamia testudo	Repeat_48	33	47129	47161	plus	accD
Deamia testudo	Repeat_48	33	47153	47185	plus	accD
Deamia testudo	Repeat_48	33	47177	47209	plus	accD
Deamia testudo	Repeat_48	33	47219	47251	plus	accD
Deamia testudo	Repeat_49	32	79869	79900	plus	rps19
Deamia testudo	Repeat_49	32	79911	79942	plus	rps19
Deamia testudo	Repeat_49	32	79932	79963	plus	rps19
Deamia testudo	Repeat_49	32	79953	79984	plus	rps19
Deamia testudo	Repeat_50	31	8915	8945	plus	trnT-CGU
Deamia testudo	Repeat_50	31	67588	67558	minus	psbB
Deamia testudo	Repeat_51	30	90235	90264	plus	rps15-psaC
Deamia testudo	Repeat_51	30	90310	90339	plus	rps15-psaC
Deamia testudo	Repeat_52	30	79838	79867	plus	rps19
Deamia testudo	Repeat_52	30	79880	79909	plus	rps19
Deamia testudo	Repeat_52	30	79922	79951	plus	rps19
Deamia testudo	Repeat_52	30	79943	79972	plus	rps19
Deamia testudo	Repeat_53	30	46030	46059	plus	accD
Deamia testudo	Repeat_53	30	46102	46131	plus	accD
Deamia testudo	Repeat_54	30	7736	7765	plus	trnS-GCU
Deamia testudo	Repeat_54	30	44277	44248	minus	trnS-GGA
Echinocactus grusonii	Repeat_1	1849	82733	84581	plus	IR region
Echinocactus grusonii	Repeat_1	1849	119201	117353	minus	IR region
Echinocactus grusonii	Repeat_2	505	7889	8393	plus	trnS-GCU
Echinocactus grusonii	Repeat_2	505	69114	68610	minus	clpP
Echinocactus grusonii	Repeat_3	164	8394	8557	plus	trnS-GCU-rpl20
Echinocactus grusonii	Repeat_3	164	68529	68366	minus	clpP-trnR-UCU
Echinocactus grusonii	Repeat_4	125	85526	85650	plus	ycf2
Echinocactus grusonii	Repeat_4	125	85589	85713	plus	ycf2
Echinocactus grusonii	Repeat_5	117	96428	96544	plus	ycf1
Echinocactus grusonii	Repeat_5	117	96464	96580	plus	ycf1
Echinocactus grusonii	Repeat_6	111	85414	85524	plus	ycf2
Echinocactus grusonii	Repeat_6	111	85477	85587	plus	ycf2
Echinocactus grusonii	Repeat_7	101	53598	53698	plus	rpoB
Echinocactus grusonii	Repeat_7	101	54128	54228	plus	rpoB
Echinocactus grusonii	Repeat_8	84	85463	85546	plus	ycf2
Echinocactus grusonii	Repeat_8	84	85652	85735	plus	ycf2
Echinocactus grusonii	Repeat_9	84	53698	53781	plus	rpoB
Echinocactus grusonii	Repeat_9	84	53912	53995	plus	rpoB
Echinocactus grusonii	Repeat_10	83	82441	82523	plus	rps19
Echinocactus grusonii	Repeat_10	83	82462	82544	plus	rps19
Echinocactus grusonii	Repeat_11	81	96428	96508	plus	ycf1
Echinocactus grusonii	Repeat_11	81	96464	96544	plus	ycf1
Echinocactus grusonii	Repeat_11	81	96500	96580	plus	ycf1
Echinocactus grusonii	Repeat_12	78	48782	48859	plus	psbM-petN
Echinocactus grusonii	Repeat_12	78	48795	48872	plus	psbM-petN
Echinocactus grusonii	Repeat_13	77	53920	53996	plus	rpoB
Echinocactus grusonii	Repeat_13	77	54124	54200	plus	rpoB
Echinocactus grusonii	Repeat_13	76	53706	53781	plus	rpoB
Echinocactus grusonii	Repeat_14	76	53706	53781	plus	rpoB
Echinocactus grusonii	Repeat_14	76	53920	53995	plus	rpoB
Echinocactus grusonii	Repeat_14	76	54124	54199	plus	rpoB
Echinocactus grusonii	Repeat_15	73	53598	53670	plus	rpoB
Echinocactus grusonii	Repeat_15	73	53924	53996	plus	rpoB
Echinocactus grusonii	Repeat_15	73	54128	54200	plus	rpoB
Echinocactus grusonii	Repeat_15	72	53710	53781	plus	rpoB
Echinocactus grusonii	Repeat_16	72	53598	53669	plus	rpoB
Echinocactus grusonii	Repeat_16	72	53710	53781	plus	rpoB
Echinocactus grusonii	Repeat_16	72	53924	53995	plus	rpoB
Echinocactus grusonii	Repeat_16	72	54128	54199	plus	rpoB
Echinocactus grusonii	Repeat_17	70	85414	85483	plus	ycf2
Echinocactus grusonii	Repeat_17	70	85477	85546	plus	ycf2
Echinocactus grusonii	Repeat_17	70	85666	85735	plus	ycf2
Echinocactus grusonii	Repeat_18	70	53586	53655	plus	rpoB
Echinocactus grusonii	Repeat_18	70	53989	54058	plus	rpoB
Echinocactus grusonii	Repeat_19	65	48782	48846	plus	psbM-petN
Echinocactus grusonii	Repeat_19	65	48795	48859	plus	psbM-petN
Echinocactus grusonii	Repeat_19	65	48808	48872	plus	psbM-petN
Echinocactus grusonii	Repeat_20	62	85463	85524	plus	ycf2
Echinocactus grusonii	Repeat_20	62	85526	85587	plus	ycf2
Echinocactus grusonii	Repeat_20	62	85589	85650	plus	ycf2
Echinocactus grusonii	Repeat_20	62	85652	85713	plus	ycf2
Echinocactus grusonii	Repeat_21	62	85463	85524	plus	ycf2
Echinocactus grusonii	Repeat_21	62	85526	85587	plus	ycf2
Echinocactus grusonii	Repeat_21	62	85589	85650	plus	ycf2
Echinocactus grusonii	Repeat_21	62	85652	85713	plus	ycf2
Echinocactus grusonii	Repeat_22	62	82441	82502	plus	rps19
Echinocactus grusonii	Repeat_22	62	82462	82523	plus	rps19
Echinocactus grusonii	Repeat_22	62	82483	82544	plus	rps19
Echinocactus grusonii	Repeat_23	61	66448	66508	plus	atpA
Echinocactus grusonii	Repeat_23	61	66520	66580	plus	atpA
Echinocactus grusonii	Repeat_24	58	53771	53828	plus	rpoB
Echinocactus grusonii	Repeat_24	58	54087	54144	plus	rpoB
Echinocactus grusonii	Repeat_25	58	53598	53655	plus	rpoB
Echinocactus grusonii	Repeat_25	58	53710	53767	plus	rpoB
Echinocactus grusonii	Repeat_25	58	53924	53981	plus	rpoB
Echinocactus grusonii	Repeat_25	58	54001	54058	plus	rpoB
Echinocactus grusonii	Repeat_25	58	54128	54185	plus	rpoB
Echinocactus grusonii	Repeat_26	57	96550	96606	plus	ycf1
Echinocactus grusonii	Repeat_26	57	96586	96642	plus	ycf1
Echinocactus grusonii	Repeat_27	52	48782	48833	plus	psbM-petN
Echinocactus grusonii	Repeat_27	52	48795	48846	plus	psbM-petN
Echinocactus grusonii	Repeat_27	52	48808	48859	plus	psbM-petN
Echinocactus grusonii	Repeat_27	52	48821	48872	plus	psbM-petN
Echinocactus grusonii	Repeat_28	50	40786	40835	plus	psaB
Echinocactus grusonii	Repeat_28	50	40805	40854	plus	psaB
Echinocactus grusonii	Repeat_29	49	56389	56437	plus	rpoC1
Echinocactus grusonii	Repeat_29	49	56461	56509	plus	rpoC1
Echinocactus grusonii	Repeat_30	48	85414	85461	plus	ycf2
Echinocactus grusonii	Repeat_30	48	85477	85524	plus	ycf2
Echinocactus grusonii	Repeat_30	48	85540	85587	plus	ycf2
Echinocactus grusonii	Repeat_30	48	85603	85650	plus	ycf2
Echinocactus grusonii	Repeat_30	48	85666	85713	plus	ycf2
Echinocactus grusonii	Repeat_31	48	54050	54097	plus	rpoB
Echinocactus grusonii	Repeat_31	48	54075	54122	plus	rpoB
Echinocactus grusonii	Repeat_32	45	96428	96472	plus	ycf1
Echinocactus grusonii	Repeat_32	45	96464	96508	plus	ycf1
Echinocactus grusonii	Repeat_32	45	96500	96544	plus	ycf1
Echinocactus grusonii	Repeat_32	45	96536	96580	plus	ycf1
Echinocactus grusonii	Repeat_33	45	57780	57824	plus	rpoC2
Echinocactus grusonii	Repeat_33	45	57804	57848	plus	rpoC2
Echinocactus grusonii	Repeat_34	43	56590	56632	plus	rpoC1
Echinocactus grusonii	Repeat_34	43	56776	56818	plus	rpoC1
Echinocactus grusonii	Repeat_35	41	82441	82481	plus	rps19
Echinocactus grusonii	Repeat_35	41	82462	82502	plus	rps19
Echinocactus grusonii	Repeat_35	41	82483	82523	plus	rps19
Echinocactus grusonii	Repeat_35	41	82504	82544	plus	rps19
Echinocactus grusonii	Repeat_36	41	66352	66392	plus	atpA
Echinocactus grusonii	Repeat_36	41	66430	66470	plus	atpA
Echinocactus grusonii	Repeat_37	41	55241	55281	plus	rpoC1
Echinocactus grusonii	Repeat_37	41	55325	55365	plus	rpoC1
Echinocactus grusonii	Repeat_38	40	56617	56656	plus	rpoC1
Echinocactus grusonii	Repeat_38	40	56653	56692	plus	rpoC1
Echinocactus grusonii	Repeat_39	40	56021	56060	plus	rpoC1
Echinocactus grusonii	Repeat_39	40	56075	56114	plus	rpoC1
Echinocactus grusonii	Repeat_40	40	55203	55242	plus	rpoC1
Echinocactus grusonii	Repeat_40	40	55245	55284	plus	rpoC1
Echinocactus grusonii	Repeat_41	39	48782	48820	plus	psbM-petN
Echinocactus grusonii	Repeat_41	39	48795	48833	plus	psbM-petN
Echinocactus grusonii	Repeat_41	39	48808	48846	plus	psbM-petN
Echinocactus grusonii	Repeat_41	39	48821	48859	plus	psbM-petN
Echinocactus grusonii	Repeat_41	39	48834	48872	plus	psbM-petN
Echinocactus grusonii	Repeat_42	37	55203	55239	plus	rpoC1
Echinocactus grusonii	Repeat_42	37	55245	55281	plus	rpoC1
Echinocactus grusonii	Repeat_42	37	55329	55365	plus	rpoC1
Echinocactus grusonii	Repeat_43	36	53771	53806	plus	rpoB
Echinocactus grusonii	Repeat_43	36	54062	54097	plus	rpoB
Echinocactus grusonii	Repeat_43	36	54087	54122	plus	rpoB
Echinocactus grusonii	Repeat_44	35	96047	96081	plus	ycf1
Echinocactus grusonii	Repeat_44	35	96068	96102	plus	ycf1
Echinocactus grusonii	Repeat_45	35	66454	66488	plus	atpA
Echinocactus grusonii	Repeat_45	35	66472	66506	plus	atpA
Echinocactus grusonii	Repeat_45	35	66526	66560	plus	atpA
Echinocactus grusonii	Repeat_45	35	66544	66578	plus	atpA
Echinocactus grusonii	Repeat_46	35	56049	56083	plus	rpoC1
Echinocactus grusonii	Repeat_46	35	56157	56191	plus	rpoC1
Echinocactus grusonii	Repeat_47	32	70495	70526	plus	psbB-psbT
Echinocactus grusonii	Repeat_47	32	70515	70546	plus	psbB-psbT
Echinocactus grusonii	Repeat_48	32	66363	66394	plus	atpA
Echinocactus grusonii	Repeat_48	32	66423	66454	plus	atpA
Echinocactus grusonii	Repeat_49	32	55727	55758	plus	rpoC1
Echinocactus grusonii	Repeat_49	32	55760	55791	plus	rpoC1
Echinocactus grusonii	Repeat_50	31	96442	96472	plus	ycf1
Echinocactus grusonii	Repeat_50	31	96478	96508	plus	ycf1
Echinocactus grusonii	Repeat_50	31	96514	96544	plus	ycf1
Echinocactus grusonii	Repeat_50	31	96550	96580	plus	ycf1
Echinocactus grusonii	Repeat_50	31	96586	96616	plus	ycf1
Echinocactus grusonii	Repeat_51	31	53346	53376	plus	rpoB
Echinocactus grusonii	Repeat_51	31	73040	73070	plus	petB
Echinocactus grusonii	Repeat_52	31	40786	40816	plus	psaB
Echinocactus grusonii	Repeat_52	31	40805	40835	plus	psaB
Echinocactus grusonii	Repeat_52	31	40824	40854	plus	psaB
Echinocactus grusonii	Repeat_53	30	93675	93704	plus	ycf1
Echinocactus grusonii	Repeat_53	30	93693	93722	plus	ycf1
Echinocactus grusonii	Repeat_54	30	72457	72486	plus	psbN
Echinocactus grusonii	Repeat_54	30	72486	72457	minus	psbN
Echinocactus grusonii	Repeat_55	30	66363	66392	plus	atpA
Echinocactus grusonii	Repeat_55	30	66423	66452	plus	atpA
Echinocactus grusonii	Repeat_55	30	66441	66470	plus	atpA
Echinocactus grusonii	Repeat_56	30	7613	7642	plus	trnS-GCU
Echinocactus grusonii	Repeat_56	30	44326	44297	minus	psbC
Echinocereus pentalophus	Repeat_1	13843	81453	95295	plus	IR region
Echinocereus pentalophus	Repeat_1	13843	128011	114169	minus	IR region
Echinocereus pentalophus	Repeat_2	566	1	566	plus	psbA-trnK-UUU
Echinocereus pentalophus	Repeat_2	566	81608	81043	minus	trnH-GUG
Echinocereus pentalophus	Repeat_3	352	81453	81804	plus	trnH-GUG-rpl2
Echinocereus pentalophus	Repeat_3	352	81505	81856	plus	trnH-GUG-rpl2
Echinocereus pentalophus	Repeat_3	352	127959	127608	minus	trnM-CAU-ycf2
Echinocereus pentalophus	Repeat_3	352	128011	127660	minus	trnM-CAU-ycf2
Echinocereus pentalophus	Repeat_4	300	81453	81752	plus	trnH-GUG-rpl2
Echinocereus pentalophus	Repeat_4	300	81505	81804	plus	trnH-GUG-rpl2
Echinocereus pentalophus	Repeat_4	300	81557	81856	plus	trnH-GUG-rpl2
Echinocereus pentalophus	Repeat_4	300	127907	127608	minus	trnM-CAU-ycf2
Echinocereus pentalophus	Repeat_4	300	127959	127660	minus	trnM-CAU-ycf2
Echinocereus pentalophus	Repeat_4	300	128011	127712	minus	trnM-CAU-ycf2
Echinocereus pentalophus	Repeat_5	248	81453	81700	plus	trnH-GUG-rpl2
Echinocereus pentalophus	Repeat_5	248	81505	81752	plus	trnH-GUG-rpl2
Echinocereus pentalophus	Repeat_5	248	81557	81804	plus	trnH-GUG-rpl2
Echinocereus pentalophus	Repeat_5	248	81609	81856	plus	trnH-GUG-rpl2
Echinocereus pentalophus	Repeat_5	248	127855	127608	minus	trnM-CAU-ycf2
Echinocereus pentalophus	Repeat_5	248	127907	127660	minus	trnM-CAU-ycf2
Echinocereus pentalophus	Repeat_5	248	127959	127712	minus	trnM-CAU-ycf2
Echinocereus pentalophus	Repeat_5	248	128011	127764	minus	trnM-CAU-ycf2
Echinocereus pentalophus	Repeat_6	196	81453	81648	plus	trnH-GUG-rpl2
Echinocereus pentalophus	Repeat_6	196	81505	81700	plus	trnH-GUG-rpl2
Echinocereus pentalophus	Repeat_6	196	81557	81752	plus	trnH-GUG-rpl2
Echinocereus pentalophus	Repeat_6	196	81609	81804	plus	trnH-GUG-rpl2
Echinocereus pentalophus	Repeat_6	196	81661	81856	plus	trnH-GUG-rpl2
Echinocereus pentalophus	Repeat_6	196	127803	127608	minus	trnM-CAU-ycf2
Echinocereus pentalophus	Repeat_6	196	127855	127660	minus	trnM-CAU-ycf2
Echinocereus pentalophus	Repeat_6	196	127907	127712	minus	trnM-CAU-ycf2
Echinocereus pentalophus	Repeat_6	196	127959	127764	minus	trnM-CAU-ycf2
Echinocereus pentalophus	Repeat_6	196	128011	127816	minus	trnM-CAU-ycf2
Echinocereus pentalophus	Repeat_7	156	1	156	plus	psbA-trnK-UUU
Echinocereus pentalophus	Repeat_7	156	81608	81453	minus	trnH-GUG-rpl2
Echinocereus pentalophus	Repeat_7	156	81660	81505	minus	trnH-GUG-rpl2
Echinocereus pentalophus	Repeat_7	156	81712	81557	minus	trnH-GUG-rpl2
Echinocereus pentalophus	Repeat_7	156	81764	81609	minus	trnH-GUG-rpl2
Echinocereus pentalophus	Repeat_7	156	81816	81661	minus	trnH-GUG-rpl2
Echinocereus pentalophus	Repeat_7	156	127648	127803	plus	trnM-CAU-ycf2
Echinocereus pentalophus	Repeat_7	156	127700	127855	plus	trnM-CAU-ycf2
Echinocereus pentalophus	Repeat_7	156	127752	127907	plus	trnM-CAU-ycf2
Echinocereus pentalophus	Repeat_7	156	127804	127959	plus	trnM-CAU-ycf2
Echinocereus pentalophus	Repeat_7	156	127856	128011	plus	trnM-CAU-ycf2
Echinocereus pentalophus	Repeat_8	144	13	156	plus	psbA-trnK-UUU
Echinocereus pentalophus	Repeat_8	144	81596	81453	minus	trnH-GUG-rpl2
Echinocereus pentalophus	Repeat_8	144	81648	81505	minus	trnH-GUG-rpl2
Echinocereus pentalophus	Repeat_8	144	81700	81557	minus	trnH-GUG-rpl2
Echinocereus pentalophus	Repeat_8	144	81752	81609	minus	trnH-GUG-rpl2
Echinocereus pentalophus	Repeat_8	144	81804	81661	minus	trnH-GUG-rpl2
Echinocereus pentalophus	Repeat_8	144	81856	81713	minus	trnH-GUG-rpl2
Echinocereus pentalophus	Repeat_8	144	127608	127751	plus	trnM-CAU-ycf2
Echinocereus pentalophus	Repeat_8	144	127660	127803	plus	trnM-CAU-ycf2
Echinocereus pentalophus	Repeat_8	144	127712	127855	plus	trnM-CAU-ycf2
Echinocereus pentalophus	Repeat_8	144	127764	127907	plus	trnM-CAU-ycf2
Echinocereus pentalophus	Repeat_8	144	127816	127959	plus	trnM-CAU-ycf2
Echinocereus pentalophus	Repeat_8	144	127868	128011	plus	trnM-CAU-ycf2
Echinocereus pentalophus	Repeat_9	139	7619	7757	plus	psbI
Echinocereus pentalophus	Repeat_9	139	7743	7881	plus	psbI-trnS-GCU
Echinocereus pentalophus	Repeat_10	137	48302	48438	plus	rbcL
Echinocereus pentalophus	Repeat_10	137	48396	48532	plus	rbcL
Echinocereus pentalophus	Repeat_11	131	9427	9557	plus	trnT-CGU
Echinocereus pentalophus	Repeat_11	131	67391	67261	minus	psbB
Echinocereus pentalophus	Repeat_12	128	107018	107145	plus	trnV-GAC-rps7
Echinocereus pentalophus	Repeat_12	128	107036	107163	plus	trnV-GAC-rps7
Echinocereus pentalophus	Repeat_13	110	107018	107127	plus	trnV-GAC-rps7
Echinocereus pentalophus	Repeat_13	110	107036	107145	plus	trnV-GAC-rps7
Echinocereus pentalophus	Repeat_13	110	107054	107163	plus	trnV-GAC-rps7
Echinocereus pentalophus	Repeat_14	104	1	104	plus	psbA-trnK-UUU
Echinocereus pentalophus	Repeat_14	104	53	156	plus	psbA-trnK-UUU
Echinocereus pentalophus	Repeat_14	104	81556	81453	minus	trnH-GUG-rpl2
Echinocereus pentalophus	Repeat_14	104	81608	81505	minus	trnH-GUG-rpl2
Echinocereus pentalophus	Repeat_14	104	81660	81557	minus	trnH-GUG-rpl2
Echinocereus pentalophus	Repeat_14	104	81712	81609	minus	trnH-GUG-rpl2
Echinocereus pentalophus	Repeat_14	104	81764	81661	minus	trnH-GUG-rpl2
Echinocereus pentalophus	Repeat_14	104	81816	81713	minus	trnH-GUG-rpl2
Echinocereus pentalophus	Repeat_14	104	127648	127751	plus	trnM-CAU-ycf2
Echinocereus pentalophus	Repeat_14	104	127700	127803	plus	trnM-CAU-ycf2
Echinocereus pentalophus	Repeat_14	104	127752	127855	plus	trnM-CAU-ycf2
Echinocereus pentalophus	Repeat_14	104	127804	127907	plus	trnM-CAU-ycf2
Echinocereus pentalophus	Repeat_14	104	127856	127959	plus	trnM-CAU-ycf2
Echinocereus pentalophus	Repeat_14	104	127908	128011	plus	trnM-CAU-ycf2
Echinocereus pentalophus	Repeat_15	92	107018	107109	plus	trnV-GAC-rps7
Echinocereus pentalophus	Repeat_15	92	107036	107127	plus	trnV-GAC-rps7
Echinocereus pentalophus	Repeat_15	92	107054	107145	plus	trnV-GAC-rps7
Echinocereus pentalophus	Repeat_15	92	107072	107163	plus	trnV-GAC-rps7
Echinocereus pentalophus	Repeat_16	92	48250	48341	plus	rbcL
Echinocereus pentalophus	Repeat_16	92	48307	48398	plus	rbcL
Echinocereus pentalophus	Repeat_16	92	48401	48492	plus	rbcL
Echinocereus pentalophus	Repeat_17	92	18369	18460	plus	rpoC2
Echinocereus pentalophus	Repeat_17	92	18399	18490	plus	rpoC2
Echinocereus pentalophus	Repeat_18	92	81544	81453	minus	trnH-GUG-rpl2
Echinocereus pentalophus	Repeat_18	92	81596	81505	minus	trnH-GUG-rpl2
Echinocereus pentalophus	Repeat_18	92	81648	81557	minus	trnH-GUG-rpl2
Echinocereus pentalophus	Repeat_18	92	81700	81609	minus	trnH-GUG-rpl2
Echinocereus pentalophus	Repeat_18	92	81752	81661	minus	trnH-GUG-rpl2
Echinocereus pentalophus	Repeat_18	92	81804	81713	minus	trnH-GUG-rpl2
Echinocereus pentalophus	Repeat_18	92	81856	81765	minus	trnH-GUG-rpl2
Echinocereus pentalophus	Repeat_18	92	13	104	plus	psbA-trnK-UUU
Echinocereus pentalophus	Repeat_18	92	65	156	plus	psbA-trnK-UUU
Echinocereus pentalophus	Repeat_18	92	127608	127699	plus	trnM-CAU-ycf2
Echinocereus pentalophus	Repeat_18	92	127660	127751	plus	trnM-CAU-ycf2
Echinocereus pentalophus	Repeat_18	92	127712	127803	plus	trnM-CAU-ycf2
Echinocereus pentalophus	Repeat_18	92	127764	127855	plus	trnM-CAU-ycf2
Echinocereus pentalophus	Repeat_18	92	127816	127907	plus	trnM-CAU-ycf2
Echinocereus pentalophus	Repeat_18	92	127868	127959	plus	trnM-CAU-ycf2
Echinocereus pentalophus	Repeat_18	92	127920	128011	plus	trnM-CAU-ycf2
Echinocereus pentalophus	Repeat_19	88	90577	90664	plus	ccsA-trnL-UAG
Echinocereus pentalophus	Repeat_19	88	90610	90697	plus	ccsA-trnL-UAG
Echinocereus pentalophus	Repeat_19	88	118854	118767	minus	ycf1
Echinocereus pentalophus	Repeat_19	88	118887	118800	minus	ycf1
Echinocereus pentalophus	Repeat_20	88	35466	35553	plus	rps14
Echinocereus pentalophus	Repeat_20	88	35542	35629	plus	rps14
Echinocereus pentalophus	Repeat_21	79	35327	35405	plus	trnG-GCC-rps14
Echinocereus pentalophus	Repeat_21	79	35403	35481	plus	trnG-GCC-rps14
Echinocereus pentalophus	Repeat_22	77	9563	9639	plus	trnT-CGU
Echinocereus pentalophus	Repeat_22	77	67255	67179	minus	psbB
Echinocereus pentalophus	Repeat_23	74	107018	107091	plus	trnV-GAC-rps7
Echinocereus pentalophus	Repeat_23	74	107036	107109	plus	trnV-GAC-rps7
Echinocereus pentalophus	Repeat_23	74	107054	107127	plus	trnV-GAC-rps7
Echinocereus pentalophus	Repeat_23	74	107072	107145	plus	trnV-GAC-rps7
Echinocereus pentalophus	Repeat_23	74	107090	107163	plus	trnV-GAC-rps7
Echinocereus pentalophus	Repeat_24	73	48521	48593	plus	rbcL
Echinocereus pentalophus	Repeat_24	73	48600	48672	plus	rbcL
Echinocereus pentalophus	Repeat_25	66	94034	94099	plus	ccsA-trnL-UAG
Echinocereus pentalophus	Repeat_25	66	94064	94129	plus	ccsA-trnL-UAG
Echinocereus pentalophus	Repeat_25	66	115400	115335	minus	ycf1
Echinocereus pentalophus	Repeat_25	66	115430	115365	minus	ycf1
Echinocereus pentalophus	Repeat_26	65	55434	55498	plus	accD
Echinocereus pentalophus	Repeat_26	65	55476	55540	plus	accD
Echinocereus pentalophus	Repeat_27	62	18369	18430	plus	rpoC2
Echinocereus pentalophus	Repeat_27	62	18399	18460	plus	rpoC2
Echinocereus pentalophus	Repeat_27	62	18429	18490	plus	rpoC2
Echinocereus pentalophus	Repeat_28	60	79645	79704	plus	rps19
Echinocereus pentalophus	Repeat_28	60	79666	79725	plus	rps19
Echinocereus pentalophus	Repeat_29	58	252	309	plus	psbA-trnK-UUU
Echinocereus pentalophus	Repeat_29	58	79896	79839	minus	rps19
Echinocereus pentalophus	Repeat_29	58	81357	81300	minus	trnH-GUG-rpl2
Echinocereus pentalophus	Repeat_30	56	107018	107073	plus	trnV-GAC-rps7
Echinocereus pentalophus	Repeat_30	56	107036	107091	plus	trnV-GAC-rps7
Echinocereus pentalophus	Repeat_30	56	107054	107109	plus	trnV-GAC-rps7
Echinocereus pentalophus	Repeat_30	56	107072	107127	plus	trnV-GAC-rps7
Echinocereus pentalophus	Repeat_30	56	107090	107145	plus	trnV-GAC-rps7
Echinocereus pentalophus	Repeat_30	56	107108	107163	plus	trnV-GAC-rps7
Echinocereus pentalophus	Repeat_31	56	90895	90950	plus	ccsA-trnL-UAG
Echinocereus pentalophus	Repeat_31	56	90967	91022	plus	ccsA-trnL-UAG
Echinocereus pentalophus	Repeat_31	56	118497	118442	minus	ycf1
Echinocereus pentalophus	Repeat_31	56	118569	118514	minus	ycf1
Echinocereus pentalophus	Repeat_32	55	90577	90631	plus	ccsA-trnL-UAG
Echinocereus pentalophus	Repeat_32	55	90610	90664	plus	ccsA-trnL-UAG
Echinocereus pentalophus	Repeat_32	55	90643	90697	plus	ccsA-trnL-UAG
Echinocereus pentalophus	Repeat_32	55	118821	118767	minus	ycf1
Echinocereus pentalophus	Repeat_32	55	118854	118800	minus	ycf1
Echinocereus pentalophus	Repeat_32	55	118887	118833	minus	ycf1
Echinocereus pentalophus	Repeat_33	52	1	52	plus	psbA-trnK-UUU
Echinocereus pentalophus	Repeat_33	52	53	104	plus	psbA-trnK-UUU
Echinocereus pentalophus	Repeat_33	52	105	156	plus	psbA-trnK-UUU
Echinocereus pentalophus	Repeat_33	52	81504	81453	minus	trnH-GUG-rpl2
Echinocereus pentalophus	Repeat_33	52	81556	81505	minus	trnH-GUG-rpl2
Echinocereus pentalophus	Repeat_33	52	81608	81557	minus	trnH-GUG-rpl2
Echinocereus pentalophus	Repeat_33	52	81660	81609	minus	trnH-GUG-rpl2
Echinocereus pentalophus	Repeat_33	52	81712	81661	minus	trnH-GUG-rpl2
Echinocereus pentalophus	Repeat_33	52	81764	81713	minus	trnH-GUG-rpl2
Echinocereus pentalophus	Repeat_33	52	81816	81765	minus	trnH-GUG-rpl2
Echinocereus pentalophus	Repeat_33	52	127648	127699	plus	trnM-CAU-ycf2
Echinocereus pentalophus	Repeat_33	52	127700	127751	plus	trnM-CAU-ycf2
Echinocereus pentalophus	Repeat_33	52	127752	127803	plus	trnM-CAU-ycf2
Echinocereus pentalophus	Repeat_33	52	127804	127855	plus	trnM-CAU-ycf2
Echinocereus pentalophus	Repeat_33	52	127856	127907	plus	trnM-CAU-ycf2
Echinocereus pentalophus	Repeat_33	52	127908	127959	plus	trnM-CAU-ycf2
Echinocereus pentalophus	Repeat_33	52	127960	128011	plus	trnM-CAU-ycf2
Echinocereus pentalophus	Repeat_34	51	53596	53646	plus	trnF-GAA-atpE
Echinocereus pentalophus	Repeat_34	51	53692	53742	plus	trnF-GAA-atpE
Echinocereus pentalophus	Repeat_35	49	55951	55999	plus	accD
Echinocereus pentalophus	Repeat_35	49	55987	56035	plus	accD
Echinocereus pentalophus	Repeat_36	48	53705	53752	plus	trnF-GAA-atpE
Echinocereus pentalophus	Repeat_36	48	53758	53805	plus	trnF-GAA-atpE
Echinocereus pentalophus	Repeat_37	47	90937	90983	plus	ccsA-trnL-UAG
Echinocereus pentalophus	Repeat_37	47	90961	91007	plus	ccsA-trnL-UAG
Echinocereus pentalophus	Repeat_37	47	118503	118457	minus	ycf1
Echinocereus pentalophus	Repeat_37	47	118527	118481	minus	ycf1
Echinocereus pentalophus	Repeat_38	47	53609	53655	plus	trnF-GAA-atpE
Echinocereus pentalophus	Repeat_38	47	53657	53703	plus	trnF-GAA-atpE
Echinocereus pentalophus	Repeat_39	47	9161	9207	plus	clpP
Echinocereus pentalophus	Repeat_39	47	9167	9213	plus	clpP
Echinocereus pentalophus	Repeat_40	46	56572	56617	plus	accD
Echinocereus pentalophus	Repeat_40	46	56629	56674	plus	accD
Echinocereus pentalophus	Repeat_41	45	53650	53694	plus	trnF-GAA-atpE
Echinocereus pentalophus	Repeat_41	45	53751	53795	plus	trnF-GAA-atpE
Echinocereus pentalophus	Repeat_42	43	48302	48344	plus	rbcL
Echinocereus pentalophus	Repeat_42	43	48396	48438	plus	rbcL
Echinocereus pentalophus	Repeat_42	43	48490	48532	plus	rbcL
[truncated: 2,933 more rows]

## Sheet: Table S3
Table S3 Statistics of the location of repeated sequences identified in the 35 cacti plastomes.
Location	Count	Percentage (%)
accD	1013	20.5352
ycf1	322	6.52747
ycf3	317	6.44638
rps19	279	5.65579
rps18	218	4.41922
rps15-psaC	151	3.06102
trnT-CGU	138	2.79749
rbcL	113	2.2907
trnS-GCU-trnT-CGU	113	2.2907
rpoB	106	2.14879
ycf2	103	2.08798
clpP	92	1.86499
trnM-CAU-ycf2	91	1.84472
atpF	72	1.45956
rpl2	71	1.43929
IR region	70	1.41901
ccsA-trnL-UAG	70	1.41901
trnV-GAC-rps7	68	1.37847
trnV-GAC	64	1.29738
trnL-CAA	64	1.29738
trnM-CAU-rpl2	55	1.11494
trnH-GUG-rpl2	54	1.09467
atpA	50	1.01358
rps15-ndhH	48	0.973039
psbB	45	0.912224
rps15-trnL-UAG	42	0.851409
atpE-accD	41	0.831137
trnM-CAU-accD	37	0.750051
trnS-GCU	36	0.729779
trnL-UAA	35	0.709507
trnF-GAA-atpE	31	0.628421
petN-trnC-GCA	30	0.608149
petB	30	0.608149
psbM-petN	29	0.587878
trnM-CAU-atpB	28	0.567606
atpE-atpB	27	0.547334
rpoC1	26	0.527063
trnY-GUA	26	0.527063
trnF-GAA-trnD-GUC	26	0.527063
petN-rpoB	24	0.486519
trnL-UAG-rpl32	23	0.466248
atpE	23	0.466248
rps7	23	0.466248
psaC-rpl32	20	0.405433
trnN-GUU	20	0.405433
ndhF	20	0.405433
trnD-GUC	19	0.385161
rpl20-rps18	19	0.385161
rps16	19	0.385161
trnF-GAA	18	0.36489
rrn23S	18	0.36489
petN	15	0.304075
rpl32	15	0.304075
trnD-GUC-psbM	15	0.304075
psbA-trnK-UUU	14	0.283803
atpB-atpE	13	0.263531
psbI-trnS-GCU	13	0.263531
atpB	12	0.24326
trnF-GAA-accD	11	0.222988
trnS-GGA	11	0.222988
rpoC2	11	0.222988
clpP-trnR-UCU	10	0.202716
psbN	10	0.202716
psbI	10	0.202716
accD-psaI	9	0.182445
trnS-GGA-ycf3	8	0.162173
psbH-psbN	8	0.162173
psaJ	8	0.162173
trnH-GUG-psbA	7	0.141901
rpl20-ycf3	7	0.141901
trnM-CAU-atpE	7	0.141901
clpP-psbB	6	0.12163
rpl20	6	0.12163
rpl2-rps19	6	0.12163
psbT	6	0.12163
ycf3-ycf1	6	0.12163
ycf1-rps15	6	0.12163
petD	6	0.12163
ycf1-rpoB	6	0.12163
psaB	5	0.101358
trnS-GCU-rps4	5	0.101358
atpH-accD	5	0.101358
trnL-CAA-ycf2	5	0.101358
rps18-rpl33	5	0.101358
trnR-UCU-atpA	5	0.101358
trnF-GAA-trnL-UAA	4	0.0810866
trnS-GGA-rps4	4	0.0810866
rps14	4	0.0810866
rpl32-trnN-GUU	4	0.0810866
rrn16S	4	0.0810866
psbM-trnY-GUA	4	0.0810866
trnM-CAU-rps7	4	0.0810866
trnF-GAA-ndhJ	4	0.0810866
trnH-GUG	3	0.0608149
rpl16	3	0.0608149
trnC-GCA	3	0.0608149
rrn4.5S	3	0.0608149
atpI	3	0.0608149
petA	3	0.0608149
trnE-UUC-trnA-UGC	3	0.0608149
clpP-rpl20	3	0.0608149
psbI-trnR-UCU	3	0.0608149
trnT-CGU-trnR-UCU	3	0.0608149
trnM-CAU-rpl32	3	0.0608149
trnS-GCU-rpl20	2	0.0405433
psbD	2	0.0405433
cemA	2	0.0405433
rpl20-psbB	2	0.0405433
trnG-GCC-rps14	2	0.0405433
psbB-psbT	2	0.0405433
psbC	2	0.0405433
trnV-GAC-ycf15	2	0.0405433
trnD-GUC-trnM-CAU	2	0.0405433
atpH	2	0.0405433
rrn4.5S-rrn5S	2	0.0405433
rpl14	2	0.0405433
trnE-UUC	2	0.0405433
trnS-GCU-clpP	2	0.0405433
rps7-trnV-GAC	2	0.0405433
trnR-ACG-trnN-GUU	2	0.0405433
trnL-CAA-ycf1	2	0.0405433
psbZ	2	0.0405433
trnS-GCU-psbZ	2	0.0405433
trnQ-UUG-psbK	2	0.0405433
trnK-UUU	2	0.0405433
psbM	2	0.0405433
trnS-UGA	2	0.0405433
trnS-CGA	2	0.0405433
trnA-UGC-rrn16S	2	0.0405433
trnL-UAG	2	0.0405433
trnL-UAA-rbcL	2	0.0405433
psaC-ndhE	2	0.0405433
cemA-petA	2	0.0405433
psaI-ycf4	2	0.0405433
trnR-UCU	2	0.0405433
rps16-rps15	2	0.0405433
trnC-GCA-trnE-UUC	2	0.0405433
trnM-CAU	1	0.0202716
trnF-GAA-rbcL	1	0.0202716
rps2-atpI	1	0.0202716
rbcL-atpB	1	0.0202716
atpI-rps2	1	0.0202716
atpH-atpE	1	0.0202716
psbE	1	0.0202716
psbN-psbT	1	0.0202716
trnS-GCU-trnR-UCU	1	0.0202716
rps19-rps7	1	0.0202716
psaJ-trnP-UGG	1	0.0202716
psbI-clpP	1	0.0202716
clpP-trnS-GCU	1	0.0202716
trnG-GCC	1	0.0202716
trnS-GGA-rps15	1	0.0202716
trnT-GGU-trnY-GUA	1	0.0202716
psbA	1	0.0202716
rps15	1	0.0202716
rrn5S	1	0.0202716
clpP-trnT-CGU	1	0.0202716
ycf15-rps7	1	0.0202716
ndhA	1	0.0202716
psbE-psbF	1	0.0202716
trnR-UCU-psbB	1	0.0202716
rps2	1	0.0202716
psbZ-trnG-GCC	1	0.0202716
psaC-trnN-GUU	1	0.0202716
rps3-rpl22	1	0.0202716
ndhD	1	0.0202716
ycf4-matK	1	0.0202716
ndhJ	1	0.0202716
